# Supplementary material for: Placental microRNA methylome signatures may serve as biomarkers and therapeutic targets for prenatally opioid-exposed infants with neonatal opioid withdrawal syndrome
Source: Front Genet. 2023 Jun 15;14:1215472. doi: 10.3389/fgene.2023.1215472 (PMC10332887; doi:10.3389/fgene.2023.1215472)
Supplement: Supplementary file 1 [file Table2.XLSX]

## Sheet: Sheet1
Supplementary Table1. Target genes for aberrantly methylated miRNAs miR-548G, miR-301A with a target score of 60% or higher
Analysis of +Opioids/+NOWS versus +Opioids/-NOWS
miR-548G						miR-301A
hsa-miR-548g-5p			hsa-miR-548g-3p			hsa-miR-301A-5p			hsa-miR-301A-3p
210 predicted targets			166 predicted targets			49 predicted targets			126 predicted targets
Target Score	Gene Symbol	Gene Description	Target Score	Gene Symbol	Gene Description	Target Score	Gene Symbol	Gene Description	Target Score	Gene Symbol	Gene Description
100	TAOK1	TAO kinase 1	99	INO80D	INO80 complex subunit D	97	NR2C2	nuclear receptor subfamily 2 group C member 2	100	CLIP1	CAP-Gly domain containing linker protein 1
99	CPNE4	copine 4	99	FBXO11	F-box protein 11	94	TCF3	transcription factor 3	99	MYBL1	MYB proto-oncogene like 1
98	MYBL1	MYB proto-oncogene like 1	98	ZFHX4	zinc finger homeobox 4	93	PDS5A	PDS5 cohesin associated factor A	97	TSHZ1	teashirt zinc finger homeobox 1
97	MED12L	mediator complex subunit 12 like	98	ATF1	activating transcription factor 1	92	ANKS1B	ankyrin repeat and sterile alpha motif domain containing 1B	97	AAK1	AP2 associated kinase 1
97	GLIS3	GLIS family zinc finger 3	97	GFM1	G elongation factor mitochondrial 1	92	RAB5A	RAB5A, member RAS oncogene family	96	LCORL	ligand dependent nuclear receptor corepressor like
97	DIAPH1	diaphanous related formin 1	94	USP42	ubiquitin specific peptidase 42	90	TBC1D5	TBC1 domain family member 5	96	SBF2	SET binding factor 2
97	PEX5L	peroxisomal biogenesis factor 5 like	94	C5orf24	chromosome 5 open reading frame 24	86	WDR33	WD repeat domain 33	96	SLC6A6	solute carrier family 6 member 6
96	TRAPPC10	trafficking protein particle complex 10	94	PPP3CA	protein phosphatase 3 catalytic subunit alpha	84	RNF222	ring finger protein 222	96	TRPC3	transient receptor potential cation channel subfamily C member 3
96	INO80D	INO80 complex subunit D	93	SS18	SS18, nBAF chromatin remodeling complex subunit	83	PAPPA	pappalysin 1	96	PAN3	poly(A) specific ribonuclease subunit PAN3
96	CDC27	cell division cycle 27	93	JPH1	junctophilin 1	83	SGMS1	sphingomyelin synthase 1	95	KIF13A	kinesin family member 13A
96	SHANK1	SH3 and multiple ankyrin repeat domains 1	93	CPSF6	cleavage and polyadenylation specific factor 6	76	COL5A2	collagen type V alpha 2 chain	95	THSD7A	thrombospondin type 1 domain containing 7A
96	KLHL8	kelch like family member 8	92	PICALM	phosphatidylinositol binding clathrin assembly protein	73	GPR158	G protein-coupled receptor 158	95	MBNL1	muscleblind like splicing regulator 1
96	CGGBP1	CGG triplet repeat binding protein 1	91	TNRC18	trinucleotide repeat containing 18	72	ZNF681	zinc finger protein 681	95	ULK2	unc-51 like autophagy activating kinase 2
96	CPSF6	cleavage and polyadenylation specific factor 6	91	NFAT5	nuclear factor of activated T cells 5	71	TCF7	transcription factor 7	94	SULF1	sulfatase 1
96	PRPF39	pre-mRNA processing factor 39	90	ETV1	ETS variant 1	71	CUL3	cullin 3	94	WDFY3	WD repeat and FYVE domain containing 3
95	ROBO1	roundabout guidance receptor 1	90	TBC1D12	TBC1 domain family member 12	71	MAP3K1	mitogen-activated protein kinase kinase kinase 1	94	RAB5A	RAB5A, member RAS oncogene family
94	AFTPH	aftiphilin	89	RAD17	RAD17 checkpoint clamp loader component	69	VANGL2	VANGL planar cell polarity protein 2	93	ACBD5	acyl-CoA binding domain containing 5
93	ANKRD44	ankyrin repeat domain 44	89	JMJD1C	jumonji domain containing 1C	68	TPP2	tripeptidyl peptidase 2	93	SLMAP	sarcolemma associated protein
93	SLC2A13	solute carrier family 2 member 13	89	TMEM170B	transmembrane protein 170B	65	ARID4A	AT-rich interaction domain 4A	92	LMLN	leishmanolysin like peptidase
93	DENND4C	DENN domain containing 4C	88	CUL3	cullin 3	64	AAK1	AP2 associated kinase 1	91	IL15	interleukin 15
92	CNOT4	CCR4-NOT transcription complex subunit 4	88	TDRD6	tudor domain containing 6	63	DCLK1	doublecortin like kinase 1	91	DCBLD2	discoidin, CUB and LCCL domain containing 2
92	GNPNAT1	glucosamine-phosphate N-acetyltransferase 1	87	ARID2	AT-rich interaction domain 2	63	ZNF257	zinc finger protein 257	91	CCNY	cyclin Y
92	C2orf42	chromosome 2 open reading frame 42	86	ERCC6L2	ERCC excision repair 6 like 2	63	LMLN	leishmanolysin like peptidase	91	IL1RAP	interleukin 1 receptor accessory protein
92	PDS5A	PDS5 cohesin associated factor A	86	PHIP	pleckstrin homology domain interacting protein	63	ADAL	adenosine deaminase like	90	RASD1	ras related dexamethasone induced 1
91	RARG	retinoic acid receptor gamma	86	ZZZ3	zinc finger ZZ-type containing 3	62	MTA3	metastasis associated 1 family member 3	90	PPARG	peroxisome proliferator activated receptor gamma
91	MAMDC2	MAM domain containing 2	86	TAPT1	transmembrane anterior posterior transformation 1	61	RICTOR	RPTOR independent companion of MTOR complex 2	89	CLCN3	chloride voltage-gated channel 3
91	MAT2B	methionine adenosyltransferase 2B	86	FNDC3A	fibronectin type III domain containing 3A	60	PLCH1	phospholipase C eta 1	89	USP13	ubiquitin specific peptidase 13
91	PIK3CA	phosphatidylinositol-4,5-bisphosphate 3-kinase catalytic subunit alpha	86	RELL1	RELT like 1	59	NRG1	neuregulin 1	89	CGGBP1	CGG triplet repeat binding protein 1
91	MEGF10	multiple EGF like domains 10	86	ZFC3H1	zinc finger C3H1-type containing	58	TCF12	transcription factor 12	88	PRKD3	protein kinase D3
90	TRIM67	tripartite motif containing 67	85	KANSL1	KAT8 regulatory NSL complex subunit 1	58	VANGL1	VANGL planar cell polarity protein 1	88	SAMD8	sterile alpha motif domain containing 8
90	CCNL1	cyclin L1	85	PAPPA	pappalysin 1	58	SEC24C	SEC24 homolog C, COPII coat complex component	88	RAB12	RAB12, member RAS oncogene family
90	DLG2	discs large MAGUK scaffold protein 2	85	ARHGAP32	Rho GTPase activating protein 32	58	UST	uronyl 2-sulfotransferase	88	CNOT4	CCR4-NOT transcription complex subunit 4
90	DDHD2	DDHD domain containing 2	85	PLS1	plastin 1	57	FLRT3	fibronectin leucine rich transmembrane protein 3	88	KMT2C	lysine methyltransferase 2C
90	USP25	ubiquitin specific peptidase 25	84	TSC22D2	TSC22 domain family member 2	57	HSPD1	heat shock protein family D (Hsp60) member 1	88	SFMBT1	Scm like with four mbt domains 1
89	MED13L	mediator complex subunit 13 like	84	UNC80	unc-80 homolog, NALCN channel complex subunit	57	NKIRAS2	NFKB inhibitor interacting Ras like 2	88	USP8	ubiquitin specific peptidase 8
89	PCSK5	proprotein convertase subtilisin/kexin type 5	83	MON2	MON2 homolog, regulator of endosome-to-Golgi trafficking	56	BMPR1A	bone morphogenetic protein receptor type 1A	88	MTMR10	myotubularin related protein 10
89	YTHDF3	YTH N6-methyladenosine RNA binding protein 3	82	CDC14A	cell division cycle 14A	56	RABGEF1	RAB guanine nucleotide exchange factor 1	88	DENND4C	DENN domain containing 4C
89	GPBP1L1	GC-rich promoter binding protein 1 like 1	81	GALNT7	polypeptide N-acetylgalactosaminyltransferase 7	55	C1orf21	chromosome 1 open reading frame 21	87	PEX5L	peroxisomal biogenesis factor 5 like
88	RICTOR	RPTOR independent companion of MTOR complex 2	80	FBXW11	F-box and WD repeat domain containing 11	55	FAM129A	family with sequence similarity 129 member A	86	CYP2U1	cytochrome P450 family 2 subfamily U member 1
88	HNRNPR	heterogeneous nuclear ribonucleoprotein R	80	MICU3	mitochondrial calcium uptake family member 3	55	PAN3	poly(A) specific ribonuclease subunit PAN3	86	ZNF594	zinc finger protein 594
87	SRBD1	S1 RNA binding domain 1	80	THBS1	thrombospondin 1	53	PTPRB	protein tyrosine phosphatase, receptor type B	86	VPS13D	vacuolar protein sorting 13 homolog D
87	KMT2E	lysine methyltransferase 2E	79	ZFHX3	zinc finger homeobox 3	53	TDRD9	tudor domain containing 9	85	PSD	pleckstrin and Sec7 domain containing
87	STXBP5	syntaxin binding protein 5	79	SEC62	SEC62 homolog, preprotein translocation factor	52	MPZL3	myelin protein zero like 3	85	GTF2H1	general transcription factor IIH subunit 1
87	ABCB10	ATP binding cassette subfamily B member 10	79	FAM91A1	family with sequence similarity 91 member A1	52	PLSCR2	phospholipid scramblase 2	85	USP28	ubiquitin specific peptidase 28
87	MPRIP	myosin phosphatase Rho interacting protein	79	KIAA1324L	KIAA1324 like	52	PNPLA5	patatin like phospholipase domain containing 5	85	DIAPH3	diaphanous related formin 3
87	PAX9	paired box 9	79	DENND1B	DENN domain containing 1B	51	G6PC2	glucose-6-phosphatase catalytic subunit 2	85	DOCK3	dedicator of cytokinesis 3
86	KIAA0586	KIAA0586	79	NCOA2	nuclear receptor coactivator 2	50	DCAF17	DDB1 and CUL4 associated factor 17	85	WDR33	WD repeat domain 33
86	NRXN1	neurexin 1	77	TSEN2	tRNA splicing endonuclease subunit 2	50	SLC9A1	solute carrier family 9 member A1	84	OSBPL6	oxysterol binding protein like 6
86	GPM6A	glycoprotein M6A	77	WAC	WW domain containing adaptor with coiled-coil	50	MUC13	mucin 13, cell surface associated	84	ST18	ST18, C2H2C-type zinc finger
85	KLF10	Kruppel like factor 10	77	RASA1	RAS p21 protein activator 1				83	AKAP1	A-kinase anchoring protein 1
85	ATP11B	ATPase phospholipid transporting 11B (putative)	77	COG3	component of oligomeric golgi complex 3				83	PTPN4	protein tyrosine phosphatase, non-receptor type 4
85	CACNA1C	calcium voltage-gated channel subunit alpha1 C	76	JMY	junction mediating and regulatory protein, p53 cofactor				83	KRTAP26-1	keratin associated protein 26-1
85	CLIP1	CAP-Gly domain containing linker protein 1	76	SLC30A4	solute carrier family 30 member 4				82	TEX2	testis expressed 2
85	SLC6A6	solute carrier family 6 member 6	76	ZRANB1	zinc finger RANBP2-type containing 1				82	JMY	junction mediating and regulatory protein, p53 cofactor
85	SLC30A4	solute carrier family 30 member 4	76	FAT1	FAT atypical cadherin 1				82	MCTP1	multiple C2 and transmembrane domain containing 1
85	LONRF1	LON peptidase N-terminal domain and ring finger 1	75	ARL13B	ADP ribosylation factor like GTPase 13B				82	TRIM2	tripartite motif containing 2
85	DCUN1D4	defective in cullin neddylation 1 domain containing 4	75	OSBPL1A	oxysterol binding protein like 1A				82	DCAF8	DDB1 and CUL4 associated factor 8
84	THSD7A	thrombospondin type 1 domain containing 7A	75	CACNA1C	calcium voltage-gated channel subunit alpha1 C				81	TANC2	tetratricopeptide repeat, ankyrin repeat and coiled-coil containing 2
84	PTPRR	protein tyrosine phosphatase, receptor type R	74	TOX	thymocyte selection associated high mobility group box				81	NFIA	nuclear factor I A
83	ATAD2B	ATPase family, AAA domain containing 2B	73	PPP3R1	protein phosphatase 3 regulatory subunit B, alpha				81	PXK	PX domain containing serine/threonine kinase like
83	ACVR2A	activin A receptor type 2A	73	ZFAND6	zinc finger AN1-type containing 6				81	NPAT	nuclear protein, coactivator of histone transcription
83	DOCK9	dedicator of cytokinesis 9	73	MVB12B	multivesicular body subunit 12B				81	DAAM1	dishevelled associated activator of morphogenesis 1
83	PLEKHA1	pleckstrin homology domain containing A1	72	CR1	complement C3b/C4b receptor 1 (Knops blood group)				80	CUL3	cullin 3
82	PRDM16	PR/SET domain 16	72	GNB4	G protein subunit beta 4				80	PHF3	PHD finger protein 3
82	SETDB2	SET domain bifurcated histone lysine methyltransferase 2	72	ENAH	ENAH, actin regulator				80	UBE2W	ubiquitin conjugating enzyme E2 W
82	PPP3R1	protein phosphatase 3 regulatory subunit B, alpha	72	IL1RAP	interleukin 1 receptor accessory protein				79	RAB30	RAB30, member RAS oncogene family
82	SMAD5	SMAD family member 5	71	NCOR1	nuclear receptor corepressor 1				79	TACC2	transforming acidic coiled-coil containing protein 2
82	UVSSA	UV stimulated scaffold protein A	70	DGKH	diacylglycerol kinase eta				79	MAT2B	methionine adenosyltransferase 2B
81	IGF2BP2	insulin like growth factor 2 mRNA binding protein 2	70	ANKRD18A	ankyrin repeat domain 18A				78	CEP120	centrosomal protein 120
81	GPATCH2L	G-patch domain containing 2 like	70	DNAJC3	DnaJ heat shock protein family (Hsp40) member C3				78	TMEM170B	transmembrane protein 170B
81	EPB41L4A	erythrocyte membrane protein band 4.1 like 4A	69	SOS1	SOS Ras/Rac guanine nucleotide exchange factor 1				77	RASA1	RAS p21 protein activator 1
80	CCND2	cyclin D2	69	CSMD3	CUB and Sushi multiple domains 3				77	NR3C2	nuclear receptor subfamily 3 group C member 2
80	GOLPH3	golgi phosphoprotein 3	68	CLIP1	CAP-Gly domain containing linker protein 1				77	MASTL	microtubule associated serine/threonine kinase like
80	NGLY1	N-glycanase 1	68	AAK1	AP2 associated kinase 1				77	CAMTA1	calmodulin binding transcription activator 1
80	MASTL	microtubule associated serine/threonine kinase like	68	ZYG11B	zyg-11 family member B, cell cycle regulator				76	DGKH	diacylglycerol kinase eta
80	MICU3	mitochondrial calcium uptake family member 3	68	FBXW7	F-box and WD repeat domain containing 7				76	LONRF1	LON peptidase N-terminal domain and ring finger 1
80	CREB1	cAMP responsive element binding protein 1	68	MYCBP	MYC binding protein				76	MFF	mitochondrial fission factor
79	FXN	frataxin	68	RELN	reelin				76	ZHX1	zinc fingers and homeoboxes 1
78	DYRK1A	dual specificity tyrosine phosphorylation regulated kinase 1A	67	ANKRD44	ankyrin repeat domain 44				75	DIP2C	disco interacting protein 2 homolog C
78	KMT2C	lysine methyltransferase 2C	67	UBE2G1	ubiquitin conjugating enzyme E2 G1				74	ZNF614	zinc finger protein 614
78	ACBD5	acyl-CoA binding domain containing 5	67	TAOK1	TAO kinase 1				74	MED12L	mediator complex subunit 12 like
78	NR2C2	nuclear receptor subfamily 2 group C member 2	67	RNF138	ring finger protein 138				74	YY1	YY1 transcription factor
78	DPH6	diphthamine biosynthesis 6	67	CREB1	cAMP responsive element binding protein 1				74	ABCE1	ATP binding cassette subfamily E member 1
78	CTDSPL2	CTD small phosphatase like 2	66	B4GALT4	beta-1,4-galactosyltransferase 4				73	TAF4B	TATA-box binding protein associated factor 4b
78	COPA	coatomer protein complex subunit alpha	66	WNT6	Wnt family member 6				72	ANKRD13C	ankyrin repeat domain 13C
77	CSNK1G1	casein kinase 1 gamma 1	66	USP3	ubiquitin specific peptidase 3				72	ENAH	ENAH, actin regulator
76	PRLR	prolactin receptor	66	CSTF3	cleavage stimulation factor subunit 3				72	RUNX2	runt related transcription factor 2
76	KIF1B	kinesin family member 1B	65	CREB3L2	cAMP responsive element binding protein 3 like 2				72	GPR158	G protein-coupled receptor 158
76	DSTN	destrin, actin depolymerizing factor	65	STXBP5	syntaxin binding protein 5				71	ZNF451	zinc finger protein 451
75	COG5	component of oligomeric golgi complex 5	64	WDR60	WD repeat domain 60				71	DLG2	discs large MAGUK scaffold protein 2
75	USP13	ubiquitin specific peptidase 13	64	HNRNPR	heterogeneous nuclear ribonucleoprotein R				70	ENPP4	ectonucleotide pyrophosphatase/phosphodiesterase 4
75	TOX	thymocyte selection associated high mobility group box	64	EPHA5	EPH receptor A5				69	MAPK10	mitogen-activated protein kinase 10
75	VAMP4	vesicle associated membrane protein 4	64	SPATA5	spermatogenesis associated 5				69	CLN6	CLN6, transmembrane ER protein
75	ENTPD1	ectonucleoside triphosphate diphosphohydrolase 1	64	FAM117B	family with sequence similarity 117 member B				69	ZFC3H1	zinc finger C3H1-type containing
74	PHIP	pleckstrin homology domain interacting protein	64	ZHX1	zinc fingers and homeoboxes 1				67	ABCA1	ATP binding cassette subfamily A member 1
73	C5orf24	chromosome 5 open reading frame 24	63	GPR75	G protein-coupled receptor 75				66	TFB1M	transcription factor B1, mitochondrial
73	SP4	Sp4 transcription factor	63	PTPN4	protein tyrosine phosphatase, non-receptor type 4				66	ESCO2	establishment of sister chromatid cohesion N-acetyltransferase 2
73	SLC44A2	solute carrier family 44 member 2	63	LHX2	LIM homeobox 2				66	NME7	NME/NM23 family member 7
72	ABI2	abl interactor 2	63	CTDSPL2	CTD small phosphatase like 2				65	PTEN	phosphatase and tensin homolog
72	OSBPL6	oxysterol binding protein like 6	63	NEGR1	neuronal growth regulator 1				65	B4GALNT1	beta-1,4-N-acetyl-galactosaminyltransferase 1
72	SLC30A7	solute carrier family 30 member 7	62	ABI2	abl interactor 2				64	FAM135A	family with sequence similarity 135 member A
72	RIMS4	regulating synaptic membrane exocytosis 4	62	PAPOLA	poly(A) polymerase alpha				64	CRISPLD1	cysteine rich secretory protein LCCL domain containing 1
72	EEF2K	eukaryotic elongation factor 2 kinase	62	PLEKHA1	pleckstrin homology domain containing A1				64	CA13	carbonic anhydrase 13
72	COG6	component of oligomeric golgi complex 6	62	COG6	component of oligomeric golgi complex 6				64	CREB1	cAMP responsive element binding protein 1
71	RASSF5	Ras association domain family member 5	61	FNBP1L	formin binding protein 1 like				61	CANX	calnexin
71	CACNA2D1	calcium voltage-gated channel auxiliary subunit alpha2delta 1	61	ATG5	autophagy related 5				61	SLC1A3	solute carrier family 1 member 3
70	ZNF257	zinc finger protein 257	61	TBC1D4	TBC1 domain family member 4				61	KCNAB1	potassium voltage-gated channel subfamily A member regulatory beta subunit 1
70	CBFA2T3	CBFA2/RUNX1 translocation partner 3	60	ANGPT1	angiopoietin 1				60	TYW1B	tRNA-yW synthesizing protein 1 homolog B
70	IL6ST	interleukin 6 signal transducer	60	ATE1	arginyltransferase 1				60	FBXW11	F-box and WD repeat domain containing 11
70	CDH20	cadherin 20	60	RAB11FIP2	RAB11 family interacting protein 2				59	PDE4D	phosphodiesterase 4D
70	SREK1	splicing regulatory glutamic acid and lysine rich protein 1	60	SAMD8	sterile alpha motif domain containing 8				59	PRKG1	protein kinase cGMP-dependent 1
70	TNKS	tankyrase	60	DOCK9	dedicator of cytokinesis 9				58	RBFOX2	RNA binding fox-1 homolog 2
70	NEIL3	nei like DNA glycosylase 3	60	COL12A1	collagen type XII alpha 1 chain				57	TIMP2	TIMP metallopeptidase inhibitor 2
70	PSEN1	presenilin 1	60	MXI1	MAX interactor 1, dimerization protein				56	TANC1	tetratricopeptide repeat, ankyrin repeat and coiled-coil containing 1
70	GPC6	glypican 6	60	LRRC7	leucine rich repeat containing 7				55	ARHGEF12	Rho guanine nucleotide exchange factor 12
70	CAMTA1	calmodulin binding transcription activator 1	59	TNFSF4	TNF superfamily member 4				55	HECTD1	HECT domain E3 ubiquitin protein ligase 1
70	UST	uronyl 2-sulfotransferase	59	SV2C	synaptic vesicle glycoprotein 2C				55	ANKRD28	ankyrin repeat domain 28
69	NR3C2	nuclear receptor subfamily 3 group C member 2	59	SYT14	synaptotagmin 14				53	ABCB5	ATP binding cassette subfamily B member 5
69	GPR158	G protein-coupled receptor 158	58	DCLK1	doublecortin like kinase 1				53	MYO1D	myosin ID
69	METTL8	methyltransferase like 8	58	YTHDC1	YTH domain containing 1				53	DNM1L	dynamin 1 like
68	RBMXL1	RBMX like 1	57	XRN2	5'-3' exoribonuclease 2				52	C2CD5	C2 calcium dependent domain containing 5
68	DCLK1	doublecortin like kinase 1	57	MCTP1	multiple C2 and transmembrane domain containing 1				52	NCOA1	nuclear receptor coactivator 1
68	WAC	WW domain containing adaptor with coiled-coil	57	KCTD10	potassium channel tetramerization domain containing 10				52	NRG4	neuregulin 4
68	GCLC	glutamate-cysteine ligase catalytic subunit	57	METTL8	methyltransferase like 8				51	MAML1	mastermind like transcriptional coactivator 1
68	MECOM	MDS1 and EVI1 complex locus	56	PSIP1	PC4 and SFRS1 interacting protein 1				50	IL6ST	interleukin 6 signal transducer
67	CDH2	cadherin 2	56	FRS2	fibroblast growth factor receptor substrate 2				50	MYLK4	myosin light chain kinase family member 4
67	MYLK4	myosin light chain kinase family member 4	55	EFCAB2	EF-hand calcium binding domain 2
67	UBR5	ubiquitin protein ligase E3 component n-recognin 5	54	LEF1	lymphoid enhancer binding factor 1
67	GLCCI1	glucocorticoid induced 1	54	SMAD5	SMAD family member 5
67	GINS3	GINS complex subunit 3	54	DNM1L	dynamin 1 like
67	KCNJ2	potassium voltage-gated channel subfamily J member 2	54	ZNF407	zinc finger protein 407
66	DDAH1	dimethylarginine dimethylaminohydrolase 1	53	TMEM135	transmembrane protein 135
66	NAV3	neuron navigator 3	53	TCF12	transcription factor 12
66	DNM3	dynamin 3	53	SLC26A2	solute carrier family 26 member 2
66	EIF5A2	eukaryotic translation initiation factor 5A2	53	ANK3	ankyrin 3
66	PTEN	phosphatase and tensin homolog	53	RBPMS	RNA binding protein, mRNA processing factor
65	RAB30	RAB30, member RAS oncogene family	53	NAALADL2	N-acetylated alpha-linked acidic dipeptidase like 2
65	ZFHX4	zinc finger homeobox 4	53	EYA4	EYA transcriptional coactivator and phosphatase 4
65	CSPP1	centrosome and spindle pole associated protein 1	52	MAP4	microtubule associated protein 4
65	PDE4B	phosphodiesterase 4B	52	ABCA12	ATP binding cassette subfamily A member 12
65	ABCA1	ATP binding cassette subfamily A member 1	52	ACVR2A	activin A receptor type 2A
65	TBCEL	tubulin folding cofactor E like	52	TUBGCP4	tubulin gamma complex associated protein 4
64	HDAC4	histone deacetylase 4	52	ROCK2	Rho associated coiled-coil containing protein kinase 2
64	COL12A1	collagen type XII alpha 1 chain	52	SLC2A12	solute carrier family 2 member 12
64	RBM12B	RNA binding motif protein 12B	52	SLC6A6	solute carrier family 6 member 6
64	ATG5	autophagy related 5	52	ASH1L	ASH1 like histone lysine methyltransferase
63	ZNF681	zinc finger protein 681	52	MAT2B	methionine adenosyltransferase 2B
63	WDFY3	WD repeat and FYVE domain containing 3	52	ACTR6	ARP6 actin related protein 6 homolog
63	LGR4	leucine rich repeat containing G protein-coupled receptor 4	52	DAAM1	dishevelled associated activator of morphogenesis 1
63	ALG9	ALG9, alpha-1,2-mannosyltransferase	51	ABL2	ABL proto-oncogene 2, non-receptor tyrosine kinase
63	DSE	dermatan sulfate epimerase	51	TRAF3IP1	TRAF3 interacting protein 1
63	MCC	MCC, WNT signaling pathway regulator	51	ANKRD13C	ankyrin repeat domain 13C
63	UNC80	unc-80 homolog, NALCN channel complex subunit	51	ESCO2	establishment of sister chromatid cohesion N-acetyltransferase 2
62	PIGN	phosphatidylinositol glycan anchor biosynthesis class N	51	SREK1	splicing regulatory glutamic acid and lysine rich protein 1
62	FOXP1	forkhead box P1	51	HECTD2	HECT domain E3 ubiquitin protein ligase 2
62	SGK1	serum/glucocorticoid regulated kinase 1	51	NR3C2	nuclear receptor subfamily 3 group C member 2
62	SPTBN1	spectrin beta, non-erythrocytic 1	51	WNT5A	Wnt family member 5A
62	TMEM170B	transmembrane protein 170B	51	DERL2	derlin 2
62	KRTAP26-1	keratin associated protein 26-1	50	YEATS2	YEATS domain containing 2
61	UBE3A	ubiquitin protein ligase E3A	50	AGGF1	angiogenic factor with G-patch and FHA domains 1
61	PLCH1	phospholipase C eta 1	50	TMCC1	transmembrane and coiled-coil domain family 1
61	CLIC4	chloride intracellular channel 4	50	SSR1	signal sequence receptor subunit 1
61	IL1RAP	interleukin 1 receptor accessory protein	50	PPP1R2	protein phosphatase 1 regulatory inhibitor subunit 2
60	SAMD8	sterile alpha motif domain containing 8	50	SPICE1	spindle and centriole associated protein 1
60	NUDCD1	NudC domain containing 1	50	ATP13A3	ATPase 13A3
59	DENND1B	DENN domain containing 1B	50	PAX9	paired box 9
59	MRPS25	mitochondrial ribosomal protein S25
59	TAPT1	transmembrane anterior posterior transformation 1
59	ANK3	ankyrin 3
59	DPY19L4	dpy-19 like 4
58	ATE1	arginyltransferase 1
58	ATP6V1D	ATPase H+ transporting V1 subunit D
58	DCAF8	DDB1 and CUL4 associated factor 8
58	GRIP1	glutamate receptor interacting protein 1
57	RPN2	ribophorin II
57	NSUN2	NOP2/Sun RNA methyltransferase family member 2
57	ZNF518B	zinc finger protein 518B
57	RBM33	RNA binding motif protein 33
57	ZNF84	zinc finger protein 84
57	JMY	junction mediating and regulatory protein, p53 cofactor
57	MLLT1	MLLT1, super elongation complex subunit
57	ZNF532	zinc finger protein 532
56	GIGYF2	GRB10 interacting GYF protein 2
56	TRIM2	tripartite motif containing 2
56	RB1	RB transcriptional corepressor 1
55	SIAH1	siah E3 ubiquitin protein ligase 1
55	ZYG11B	zyg-11 family member B, cell cycle regulator
55	PAN3	poly(A) specific ribonuclease subunit PAN3
55	TEAD1	TEA domain transcription factor 1
54	KCTD4	potassium channel tetramerization domain containing 4
54	NEXN	nexilin F-actin binding protein
54	FBXW11	F-box and WD repeat domain containing 11
53	CRISPLD1	cysteine rich secretory protein LCCL domain containing 1
53	MRPL22	mitochondrial ribosomal protein L22
53	NIN	ninein
53	ARIH1	ariadne RBR E3 ubiquitin protein ligase 1
52	CCDC50	coiled-coil domain containing 50
52	NEURL1B	neuralized E3 ubiquitin protein ligase 1B
52	ATP2C1	ATPase secretory pathway Ca2+ transporting 1
52	SV2C	synaptic vesicle glycoprotein 2C
52	POLB	DNA polymerase beta
52	SRPK2	SRSF protein kinase 2
52	VPS13C	vacuolar protein sorting 13 homolog C
51	TRPS1	transcriptional repressor GATA binding 1
51	AAK1	AP2 associated kinase 1
51	CSTF3	cleavage stimulation factor subunit 3
51	ACAP2	ArfGAP with coiled-coil, ankyrin repeat and PH domains 2
51	NAALADL2	N-acetylated alpha-linked acidic dipeptidase like 2
50	NAA25	N(alpha)-acetyltransferase 25, NatB auxiliary subunit
50	ZBTB26	zinc finger and BTB domain containing 26
