# Supplementary material for: Placental microRNA methylome signatures may serve as biomarkers and therapeutic targets for prenatally opioid-exposed infants with neonatal opioid withdrawal syndrome
Source: Front Genet. 2023 Jun 15;14:1215472. doi: 10.3389/fgene.2023.1215472 (PMC10332887; doi:10.3389/fgene.2023.1215472)
Supplement: Supplementary file 2 [file Table14.XLSX]

## Sheet: Sheet1
Supplementary Table 14. Target genes for aberrantly methylated miRNAs miR-1178, with a target score of 60% or higher
		Analysis of (+Opioids/+NOWS), versus (-Opioids/-NOWS, control).
miR-1178						miR-518E
hsa-miR-1178-5p			hsa-miR-1178-3p			hsa-miR-518E-5p			hsa-miR-518E-3p
20 predicted targets			29 predicted targets			467 predicted targets			223 predicted targets
Target Score	Gene Symbol	Gene Description	Target Score	Gene Symbol	Gene Description	Target Score	Gene Symbol	Gene Description	Target Score	Gene Symbol	Gene Description
79	MAVS	mitochondrial antiviral signaling protein	96	GNAS	GNAS complex locus	94	SS18	SS18, nBAF chromatin remodeling complex subunit	50	GORASP2	golgi reassembly stacking protein 2
73	SENP6	SUMO specific peptidase 6	89	HNRNPR	heterogeneous nuclear ribonucleoprotein R	93	C6orf136	chromosome 6 open reading frame 136
70	AUNIP	aurora kinase A and ninein interacting protein	87	LZTS3	leucine zipper tumor suppressor family member 3	90	GHSR	growth hormone secretagogue receptor
68	ITPKB	inositol-trisphosphate 3-kinase B	80	PIAS2	protein inhibitor of activated STAT 2	87	DLL3	delta like canonical Notch ligand 3
66	DNAJC7	DnaJ heat shock protein family (Hsp40) member C7	78	SLC13A3	solute carrier family 13 member 3	83	LSM8	LSM8 homolog, U6 small nuclear RNA associated
66	KDM2A	lysine demethylase 2A	75	TPD52L2	TPD52 like 2	82	TMEM170B	transmembrane protein 170B
64	PRKCZ	protein kinase C zeta	74	SHANK2	SH3 and multiple ankyrin repeat domains 2	75	CDYL	chromodomain Y like
64	ZDHHC3	zinc finger DHHC-type containing 3	73	GHSR	growth hormone secretagogue receptor	75	ZDHHC3	zinc finger DHHC-type containing 3
60	LATS2	large tumor suppressor kinase 2	72	RABL3	RAB, member of RAS oncogene family like 3	75	MIPOL1	mirror-image polydactyly 1
58	SREBF1	sterol regulatory element binding transcription factor 1	71	LATS2	large tumor suppressor kinase 2	74	ETV6	ETS variant 6
55	GPM6B	glycoprotein M6B	70	ARSK	arylsulfatase family member K	73	KCNN3	potassium calcium-activated channel subfamily N member 3
54	RUFY2	RUN and FYVE domain containing 2	70	CNP	2',3'-cyclic nucleotide 3' phosphodiesterase	70	SLC13A3	solute carrier family 13 member 3
54	TMED4	transmembrane p24 trafficking protein 4	64	MINK1	misshapen like kinase 1	70	BAIAP3	BAI1 associated protein 3
52	CUX1	cut like homeobox 1	63	ZNF395	zinc finger protein 395	68	TMEM50B	transmembrane protein 50B
51	CCDC121	coiled-coil domain containing 121	61	ITPKB	inositol-trisphosphate 3-kinase B	68	CYP51A1	cytochrome P450 family 51 subfamily A member 1
51	PSME4	proteasome activator subunit 4	60	SEMA4G	semaphorin 4G	67	SHANK2	SH3 and multiple ankyrin repeat domains 2
51	TBX5	T-box 5	59	WNK4	WNK lysine deficient protein kinase 4	65	HOXB3	homeobox B3
51	CACNB4	calcium voltage-gated channel auxiliary subunit beta 4	59	PMEPA1	prostate transmembrane protein, androgen induced 1	64	CCSAP	centriole, cilia and spindle associated protein
51	PTPRT	protein tyrosine phosphatase, receptor type T	57	TSHZ3	teashirt zinc finger homeobox 3	62	VGLL4	vestigial like family member 4
50	IRF4	interferon regulatory factor 4	57	EGFR	epidermal growth factor receptor	62	VAX1	ventral anterior homeobox 1
			57	KDM2A	lysine demethylase 2A	61	NRXN3	neurexin 3
			56	MARK1	microtubule affinity regulating kinase 1	60	CACNA1C	calcium voltage-gated channel subunit alpha1 C
			55	EPB41L1	erythrocyte membrane protein band 4.1 like 1	57	BATF3	basic leucine zipper ATF-like transcription factor 3
			52	FEM1B	fem-1 homolog B	56	LYN	LYN proto-oncogene, Src family tyrosine kinase
			52	LSAMP	limbic system associated membrane protein	56	PRKAB2	protein kinase AMP-activated non-catalytic subunit beta 2
			51	REST	RE1 silencing transcription factor	56	HNRNPR	heterogeneous nuclear ribonucleoprotein R
			51	CDYL	chromodomain Y like	55	HDAC5	histone deacetylase 5
			50	VANGL1	VANGL planar cell polarity protein 1	53	RBM33	RNA binding motif protein 33
			50	GAB1	GRB2 associated binding protein 1	52	ATE1	arginyltransferase 1
						51	NAP1L4	nucleosome assembly protein 1 like 4
						50	MEIOB	meiosis specific with OB domains
						50	FAM110A	family with sequence similarity 110 member A
