# Supplementary material for: Placental microRNA methylome signatures may serve as biomarkers and therapeutic targets for prenatally opioid-exposed infants with neonatal opioid withdrawal syndrome
Source: Front Genet. 2023 Jun 15;14:1215472. doi: 10.3389/fgene.2023.1215472 (PMC10332887; doi:10.3389/fgene.2023.1215472)
Supplement: Supplementary file 3 [file Table3.XLSX]

## Sheet: Sheet1
Supplementary Table3. Target genes for aberrantly methylated miRNAs miR-548W, miR-1278 with a target score of 60% or higher
Analysis of +Opioids/+NOWS versus +Opioids/-NOWS
miR-548W			miR-1278
hsa-miR-548W			hsa-miR-1278-5p
226 predicted targets			37 predicted targets
Target Score	Gene Symbol	Gene Description	Target Score	Gene Symbol	Gene Description
100	NFAT5	nuclear factor of activated T cells 5	91	DNAJC6	DnaJ heat shock protein family (Hsp40) member C6
100	FAM135A	family with sequence similarity 135 member A	85	TAOK1	TAO kinase 1
99	DENND1B	DENN domain containing 1B	85	BMPR1A	bone morphogenetic protein receptor type 1A
99	PREX2	phosphatidylinositol-3,4,5-trisphosphate dependent Rac exchange factor 2	82	PALLD	palladin, cytoskeletal associated protein
99	STXBP5	syntaxin binding protein 5	81	MYH10	myosin heavy chain 10
99	CCNY	cyclin Y	77	PXK	PX domain containing serine/threonine kinase like
99	NEGR1	neuronal growth regulator 1	77	ALG9	ALG9, alpha-1,2-mannosyltransferase
98	FLRT3	fibronectin leucine rich transmembrane protein 3	74	SCHIP1	schwannomin interacting protein 1
98	C5orf24	chromosome 5 open reading frame 24	74	NARS2	asparaginyl-tRNA synthetase 2, mitochondrial
98	LRRTM3	leucine rich repeat transmembrane neuronal 3	73	XRN2	5'-3' exoribonuclease 2
97	TMEM135	transmembrane protein 135	72	EIF4G3	eukaryotic translation initiation factor 4 gamma 3
97	MTA1	metastasis associated 1	69	TAPT1	transmembrane anterior posterior transformation 1
97	ZNF608	zinc finger protein 608	68	SLC33A1	solute carrier family 33 member 1
97	IKZF2	IKAROS family zinc finger 2	67	PEX5L	peroxisomal biogenesis factor 5 like
97	RNF138	ring finger protein 138	66	CYP24A1	cytochrome P450 family 24 subfamily A member 1
96	SAMD8	sterile alpha motif domain containing 8	65	SLC2A12	solute carrier family 2 member 12
96	NUP50	nucleoporin 50	64	DENND1B	DENN domain containing 1B
96	CEP120	centrosomal protein 120	62	FAM126A	family with sequence similarity 126 member A
96	UNC80	unc-80 homolog, NALCN channel complex subunit	61	TPP2	tripeptidyl peptidase 2
96	SCAMP1	secretory carrier membrane protein 1	60	DCLRE1C	DNA cross-link repair 1C
95	KLF10	Kruppel like factor 10	58	DNM3	dynamin 3
95	PPARG	peroxisome proliferator activated receptor gamma	56	CFLAR	CASP8 and FADD like apoptosis regulator
95	TCF12	transcription factor 12	56	TMEM184C	transmembrane protein 184C
95	TRIM2	tripartite motif containing 2	56	UFSP2	UFM1 specific peptidase 2
95	CCSER1	coiled-coil serine rich protein 1	55	GOLPH3	golgi phosphoprotein 3
95	NRG4	neuregulin 4	54	MRPL19	mitochondrial ribosomal protein L19
95	MAML1	mastermind like transcriptional coactivator 1	54	NDUFB6	NADH:ubiquinone oxidoreductase subunit B6
94	CTNNA3	catenin alpha 3	54	SYT14	synaptotagmin 14
94	THSD7A	thrombospondin type 1 domain containing 7A	53	FOXP1	forkhead box P1
94	URI1	URI1, prefoldin like chaperone	53	ABCC2	ATP binding cassette subfamily C member 2
93	SLCO5A1	solute carrier organic anion transporter family member 5A1	52	JMY	junction mediating and regulatory protein, p53 cofactor
93	RFC3	replication factor C subunit 3	52	URI1	URI1, prefoldin like chaperone
93	SCN8A	sodium voltage-gated channel alpha subunit 8	51	PAAF1	proteasomal ATPase associated factor 1
93	METTL8	methyltransferase like 8	51	NR3C2	nuclear receptor subfamily 3 group C member 2
92	C3orf38	chromosome 3 open reading frame 38	50	ELP4	elongator acetyltransferase complex subunit 4
92	ARL13B	ADP ribosylation factor like GTPase 13B	50	DYRK1A	dual specificity tyrosine phosphorylation regulated kinase 1A
92	NCKAP1	NCK associated protein 1	50	KDM4C	lysine demethylase 4C
92	LRRC7	leucine rich repeat containing 7
90	ARID2	AT-rich interaction domain 2
90	TRAM1	translocation associated membrane protein 1
90	PPP1R2	protein phosphatase 1 regulatory inhibitor subunit 2
90	SMAD5	SMAD family member 5
90	PTPRR	protein tyrosine phosphatase, receptor type R
90	ANKRD10	ankyrin repeat domain 10
89	ABI3BP	ABI family member 3 binding protein
89	DAAM1	dishevelled associated activator of morphogenesis 1
88	BTG3	BTG anti-proliferation factor 3
88	NRXN1	neurexin 1
88	PRPF4B	pre-mRNA processing factor 4B
87	SCN1A	sodium voltage-gated channel alpha subunit 1
87	C9orf40	chromosome 9 open reading frame 40
87	UEVLD	UEV and lactate/malate dehyrogenase domains
87	PRPF40A	pre-mRNA processing factor 40 homolog A
87	FGFR1OP2	FGFR1 oncogene partner 2
87	PRPF39	pre-mRNA processing factor 39
86	CCDC50	coiled-coil domain containing 50
86	FGD4	FYVE, RhoGEF and PH domain containing 4
86	GSTCD	glutathione S-transferase C-terminal domain containing
86	PDE4D	phosphodiesterase 4D
86	SFMBT1	Scm like with four mbt domains 1
86	COL11A1	collagen type XI alpha 1 chain
85	DIAPH3	diaphanous related formin 3
85	HDAC9	histone deacetylase 9
85	LSAMP	limbic system associated membrane protein
85	RASSF8	Ras association domain family member 8
85	LPP	LIM domain containing preferred translocation partner in lipoma
84	RICTOR	RPTOR independent companion of MTOR complex 2
84	SREK1	splicing regulatory glutamic acid and lysine rich protein 1
84	SPAG9	sperm associated antigen 9
84	GPC6	glypican 6
84	HMBOX1	homeobox containing 1
84	CRIPT	CXXC repeat containing interactor of PDZ3 domain
84	PRKG1	protein kinase cGMP-dependent 1
83	MAP9	microtubule associated protein 9
83	BCL2L2	BCL2 like 2
82	POU2F1	POU class 2 homeobox 1
82	GRIP1	glutamate receptor interacting protein 1
82	CHRNA7	cholinergic receptor nicotinic alpha 7 subunit
82	CERS6	ceramide synthase 6
81	AFTPH	aftiphilin
81	TMEFF2	transmembrane protein with EGF like and two follistatin like domains 2
81	ACBD5	acyl-CoA binding domain containing 5
80	EGLN1	egl-9 family hypoxia inducible factor 1
80	THEMIS	thymocyte selection associated
79	ANKH	ANKH inorganic pyrophosphate transport regulator
79	KIF24	kinesin family member 24
79	DSE	dermatan sulfate epimerase
79	SYT14	synaptotagmin 14
79	FAM117B	family with sequence similarity 117 member B
78	SLC30A7	solute carrier family 30 member 7
78	TBC1D4	TBC1 domain family member 4
78	SPTBN1	spectrin beta, non-erythrocytic 1
77	TAF4	TATA-box binding protein associated factor 4
77	SMC5	structural maintenance of chromosomes 5
77	ANKRD28	ankyrin repeat domain 28
77	TET1	tet methylcytosine dioxygenase 1
76	CDC14A	cell division cycle 14A
76	GFPT1	glutamine--fructose-6-phosphate transaminase 1
76	PAPOLA	poly(A) polymerase alpha
76	KMT2C	lysine methyltransferase 2C
76	NRG1	neuregulin 1
76	CPNE4	copine 4
75	ATM	ATM serine/threonine kinase
75	C1QTNF3	C1q and TNF related 3
75	ETV1	ETS variant 1
75	SLC2A13	solute carrier family 2 member 13
75	ANXA2	annexin A2
74	ARID4A	AT-rich interaction domain 4A
74	PTPN1	protein tyrosine phosphatase, non-receptor type 1
74	IQCJ	IQ motif containing J
73	CDC27	cell division cycle 27
73	DPH6	diphthamine biosynthesis 6
73	PARD3	par-3 family cell polarity regulator
73	CPSF6	cleavage and polyadenylation specific factor 6
72	ZNF681	zinc finger protein 681
72	TSNAX	translin associated factor X
71	SF3B1	splicing factor 3b subunit 1
71	SLC2A2	solute carrier family 2 member 2
71	ADARB2	adenosine deaminase, RNA specific B2 (inactive)
71	SLC6A15	solute carrier family 6 member 15
71	CAMTA1	calmodulin binding transcription activator 1
71	REG3G	regenerating family member 3 gamma
70	PRLR	prolactin receptor
70	ADAM17	ADAM metallopeptidase domain 17
70	ACAP2	ArfGAP with coiled-coil, ankyrin repeat and PH domains 2
69	RAI14	retinoic acid induced 14
69	ALG9	ALG9, alpha-1,2-mannosyltransferase
68	PPP3R1	protein phosphatase 3 regulatory subunit B, alpha
68	OSBPL1A	oxysterol binding protein like 1A
68	CSNK1G1	casein kinase 1 gamma 1
67	NFIA	nuclear factor I A
67	SEPSECS	Sep (O-phosphoserine) tRNA:Sec (selenocysteine) tRNA synthase
67	PPP3CB	protein phosphatase 3 catalytic subunit beta
67	PAN3	poly(A) specific ribonuclease subunit PAN3
67	SIRT1	sirtuin 1
66	DCLK1	doublecortin like kinase 1
66	SLC30A4	solute carrier family 30 member 4
66	FAM126A	family with sequence similarity 126 member A
66	NR3C2	nuclear receptor subfamily 3 group C member 2
65	TLK1	tousled like kinase 1
65	WWC2	WW and C2 domain containing 2
65	KANSL2	KAT8 regulatory NSL complex subunit 2
64	ACVR2A	activin A receptor type 2A
64	BAZ2B	bromodomain adjacent to zinc finger domain 2B
64	EXOC6B	exocyst complex component 6B
63	SH3RF1	SH3 domain containing ring finger 1
63	MSI2	musashi RNA binding protein 2
63	ATXN2L	ataxin 2 like
63	SUPT3H	SPT3 homolog, SAGA and STAGA complex component
63	INSIG2	insulin induced gene 2
63	TOR1AIP2	torsin 1A interacting protein 2
62	ATP6V1D	ATPase H+ transporting V1 subunit D
61	ANGPT2	angiopoietin 2
61	SYF2	SYF2 pre-mRNA splicing factor
61	JAZF1	JAZF zinc finger 1
61	GPATCH2	G-patch domain containing 2
61	ASPH	aspartate beta-hydroxylase
61	KCNJ2	potassium voltage-gated channel subfamily J member 2
60	LCORL	ligand dependent nuclear receptor corepressor like
60	INO80D	INO80 complex subunit D
60	HIBADH	3-hydroxyisobutyrate dehydrogenase
60	TMEM170B	transmembrane protein 170B
60	G2E3	G2/M-phase specific E3 ubiquitin protein ligase
60	MSTN	myostatin
60	RNF32	ring finger protein 32
59	CYP2U1	cytochrome P450 family 2 subfamily U member 1
59	ATP2C1	ATPase secretory pathway Ca2+ transporting 1
59	NAV3	neuron navigator 3
59	GLCCI1	glucocorticoid induced 1
59	NAALADL2	N-acetylated alpha-linked acidic dipeptidase like 2
58	ZNF518B	zinc finger protein 518B
58	CR1	complement C3b/C4b receptor 1 (Knops blood group)
58	RALGPS1	Ral GEF with PH domain and SH3 binding motif 1
58	PTPN4	protein tyrosine phosphatase, non-receptor type 4
58	TBCEL	tubulin folding cofactor E like
58	RNF146	ring finger protein 146
58	ZNF184	zinc finger protein 184
58	GNG12	G protein subunit gamma 12
57	TSLP	thymic stromal lymphopoietin
57	MCTP1	multiple C2 and transmembrane domain containing 1
57	DNM1L	dynamin 1 like
56	ZRANB3	zinc finger RANBP2-type containing 3
56	DCUN1D4	defective in cullin neddylation 1 domain containing 4
56	CGGBP1	CGG triplet repeat binding protein 1
55	FRYL	FRY like transcription coactivator
55	C1orf21	chromosome 1 open reading frame 21
55	ROBO1	roundabout guidance receptor 1
55	OSBPL6	oxysterol binding protein like 6
55	VANGL1	VANGL planar cell polarity protein 1
55	PRKCI	protein kinase C iota
55	OSBPL8	oxysterol binding protein like 8
55	STK39	serine/threonine kinase 39
54	RAB30	RAB30, member RAS oncogene family
54	RBM33	RNA binding motif protein 33
54	SHISA2	shisa family member 2
54	SEC23A	Sec23 homolog A, coat complex II component
54	ABHD2	abhydrolase domain containing 2
54	CLASP2	cytoplasmic linker associated protein 2
54	INPP5A	inositol polyphosphate-5-phosphatase A
54	XKR4	XK related 4
54	ERH	ERH, mRNA splicing and mitosis factor
53	MED12L	mediator complex subunit 12 like
53	SLC33A1	solute carrier family 33 member 1
53	C16orf87	chromosome 16 open reading frame 87
53	ENKUR	enkurin, TRPC channel interacting protein
53	SNTB1	syntrophin beta 1
52	TRPM6	transient receptor potential cation channel subfamily M member 6
52	SLMAP	sarcolemma associated protein
52	ARHGAP11A	Rho GTPase activating protein 11A
52	MTF2	metal response element binding transcription factor 2
52	REEP5	receptor accessory protein 5
52	PTEN	phosphatase and tensin homolog
52	CREB1	cAMP responsive element binding protein 1
51	COBLL1	cordon-bleu WH2 repeat protein like 1
51	ULK2	unc-51 like autophagy activating kinase 2
51	PHIP	pleckstrin homology domain interacting protein
51	RALGAPB	Ral GTPase activating protein non-catalytic beta subunit
51	USP25	ubiquitin specific peptidase 25
51	PEAK1	pseudopodium enriched atypical kinase 1
50	TPR	translocated promoter region, nuclear basket protein
50	FAM91A1	family with sequence similarity 91 member A1
50	SBF2	SET binding factor 2
50	GCLC	glutamate-cysteine ligase catalytic subunit
50	LEF1	lymphoid enhancer binding factor 1
50	UBR5	ubiquitin protein ligase E3 component n-recognin 5
50	C15orf41	chromosome 15 open reading frame 41
