# Supplementary material for: Placental microRNA methylome signatures may serve as biomarkers and therapeutic targets for prenatally opioid-exposed infants with neonatal opioid withdrawal syndrome
Source: Front Genet. 2023 Jun 15;14:1215472. doi: 10.3389/fgene.2023.1215472 (PMC10332887; doi:10.3389/fgene.2023.1215472)
Supplement: Supplementary file 4 [file Table9.XLSX]

## Sheet: Sheet1
Supplementary Table 9. Target genes for aberrantly methylated miRNAs miR-548G, miR-129-2, with a target score of 60% or higher
		Analysis of (+Opioids/+NOWS), + (+Opioids/-NOWS), versus (-Opioids/-NOWS, control).
miR-548G						miR-129-2
hsa-miR-548G-5p			hsa-miR-548G-3p			hsa-miR-129-2-3p
99 predicted targets			77 predicted targets			36 predicted targets
Target Score	Gene Symbol	Gene Description	Target Score	Gene Symbol	Gene Description	Target Score	Gene Symbol	Gene Description
100	SFRP2	secreted frizzled related protein 2	98	RBMS3	RNA binding motif single stranded interacting protein 3	94	SACS	sacsin molecular chaperone
99	ESR1	estrogen receptor 1	98	ZFHX4	zinc finger homeobox 4	92	HOMER2	homer scaffold protein 2
99	GPR85	G protein-coupled receptor 85	95	ROBO2	roundabout guidance receptor 2	89	LHFPL2	LHFPL tetraspan subfamily member 2
98	PLXNA4	plexin A4	94	C5orf24	chromosome 5 open reading frame 24	88	ROBO1	roundabout guidance receptor 1
97	GLIS3	GLIS family zinc finger 3	93	RIMKLB	ribosomal modification protein rimK like family member B	88	RBMS3	RNA binding motif single stranded interacting protein 3
96	TRAPPC10	trafficking protein particle complex 10	92	UGGT1	UDP-glucose glycoprotein glucosyltransferase 1	87	RHOBTB1	Rho related BTB domain containing 1
96	SPTY2D1	SPT2 chromatin protein domain containing 1	91	ASAP1	ArfGAP with SH3 domain, ankyrin repeat and PH domain 1	85	ARAP2	ArfGAP with RhoGAP domain, ankyrin repeat and PH domain 2
96	BBOX1	gamma-butyrobetaine hydroxylase 1	91	DNMT3A	DNA methyltransferase 3 alpha	83	RUNX2	runt related transcription factor 2
96	RIMS2	regulating synaptic membrane exocytosis 2	91	TNRC18	trinucleotide repeat containing 18	81	EGLN3	egl-9 family hypoxia inducible factor 3
95	FNDC3B	fibronectin type III domain containing 3B	89	LRRC4C	leucine rich repeat containing 4C	80	DCC	DCC netrin 1 receptor
95	ROBO1	roundabout guidance receptor 1	89	LATS1	large tumor suppressor kinase 1	78	LIN7A	lin-7 homolog A, crumbs cell polarity complex component
95	FBXO9	F-box protein 9	89	DDX46	DEAD-box helicase 46	72	RAB31	RAB31, member RAS oncogene family
95	CPEB3	cytoplasmic polyadenylation element binding protein 3	89	SOX15	SRY-box 15	71	COX4I1	cytochrome c oxidase subunit 4I1
93	PLCB1	phospholipase C beta 1	88	PARP16	poly(ADP-ribose) polymerase family member 16	69	XKR4	XK related 4
93	TAOK3	TAO kinase 3	86	SPEN	spen family transcriptional repressor	68	TRAF4	TNF receptor associated factor 4
92	SACS	sacsin molecular chaperone	85	SAR1B	secretion associated Ras related GTPase 1B	65	HIPK2	homeodomain interacting protein kinase 2
91	CLIP4	CAP-Gly domain containing linker protein family member 4	85	RNF14	ring finger protein 14	65	HCN1	hyperpolarization activated cyclic nucleotide gated potassium channel 1
90	PPP1R3D	protein phosphatase 1 regulatory subunit 3D	84	ANKDD1A	ankyrin repeat and death domain containing 1A	63	2022-03-01	membrane associated ring-CH-type finger 1
89	CDC42BPA	CDC42 binding protein kinase alpha	82	CUL5	cullin 5	62	NRG1	neuregulin 1
89	ARPP19	cAMP regulated phosphoprotein 19	82	DCC	DCC netrin 1 receptor	62	ADAM23	ADAM metallopeptidase domain 23
88	ELAVL4	ELAV like RNA binding protein 4	82	DPPA3	developmental pluripotency associated 3	60	IL6ST	interleukin 6 signal transducer
87	PRKAA1	protein kinase AMP-activated catalytic subunit alpha 1	81	DNAJC27	DnaJ heat shock protein family (Hsp40) member C27	59	PURA	purine rich element binding protein A
86	KIAA0586	KIAA0586	81	PPFIA2	PTPRF interacting protein alpha 2	59	SZRD1	SUZ RNA binding domain containing 1
86	TCF4	transcription factor 4	81	SETBP1	SET binding protein 1	59	RNF216	ring finger protein 216
85	KATNAL1	katanin catalytic subunit A1 like 1	80	CDC42BPA	CDC42 binding protein kinase alpha	56	TPD52	tumor protein D52
85	CHFR	checkpoint with forkhead and ring finger domains	80	CCND1	cyclin D1	56	B4GALNT1	beta-1,4-N-acetyl-galactosaminyltransferase 1
85	PCCB	propionyl-CoA carboxylase subunit beta	80	SZRD1	SUZ RNA binding domain containing 1	55	CACNG8	calcium voltage-gated channel auxiliary subunit gamma 8
84	MEF2C	myocyte enhancer factor 2C	79	NETO1	neuropilin and tolloid like 1	53	SEMA6B	semaphorin 6B
84	THSD7A	thrombospondin type 1 domain containing 7A	79	PURA	purine rich element binding protein A	53	ZNF221	zinc finger protein 221
83	RBM27	RNA binding motif protein 27	77	GALNT9	polypeptide N-acetylgalactosaminyltransferase 9	53	GFRA1	GDNF family receptor alpha 1
82	TGFBR2	transforming growth factor beta receptor 2	77	STOX2	storkhead box 2	52	PEG10	paternally expressed 10
82	PRDM16	PR/SET domain 16	77	RIMS2	regulating synaptic membrane exocytosis 2	51	RASGRF2	Ras protein specific guanine nucleotide releasing factor 2
82	CDCA7L	cell division cycle associated 7 like	76	ATG3	autophagy related 3	51	ST6GALNAC5	ST6 N-acetylgalactosaminide alpha-2,6-sialyltransferase 5
81	FAR1	fatty acyl-CoA reductase 1	76	LATS2	large tumor suppressor kinase 2	50	ADAM8	ADAM metallopeptidase domain 8
80	LRP8	LDL receptor related protein 8	76	WWTR1	WW domain containing transcription regulator 1	50	DIXDC1	DIX domain containing 1
80	SEMA4C	semaphorin 4C	75	ARL13B	ADP ribosylation factor like GTPase 13B	50	DPYSL3	dihydropyrimidinase like 3
80	RC3H1	ring finger and CCCH-type domains 1	73	NGF	nerve growth factor
79	DAPK1	death associated protein kinase 1	73	TTC39A	tetratricopeptide repeat domain 39A
78	ACBD5	acyl-CoA binding domain containing 5	73	FOXO3	forkhead box O3
78	PHC3	polyhomeotic homolog 3	72	CLDN10	claudin 10
78	CYTH1	cytohesin 1	71	ATXN7	ataxin 7
78	AKT3	AKT serine/threonine kinase 3	71	PRR14L	proline rich 14 like
76	EBF1	EBF transcription factor 1	68	FBXW7	F-box and WD repeat domain containing 7
75	FAM19A2	family with sequence similarity 19 member A2, C-C motif chemokine like	67	DIP2B	disco interacting protein 2 homolog B
75	ZCCHC4	zinc finger CCHC-type containing 4	67	LRCH1	leucine rich repeats and calponin homology domain containing 1
74	ETV6	ETS variant 6	65	BCAT1	branched chain amino acid transaminase 1
74	FKBP11	FKBP prolyl isomerase 11	64	RPP14	ribonuclease P/MRP subunit p14
73	C5orf24	chromosome 5 open reading frame 24	63	GPR75	G protein-coupled receptor 75
73	ROBO2	roundabout guidance receptor 2	63	ARAP2	ArfGAP with RhoGAP domain, ankyrin repeat and PH domain 2
73	SLC44A2	solute carrier family 44 member 2	62	NEK1	NIMA related kinase 1
73	RASSF3	Ras association domain family member 3	61	FNDC3B	fibronectin type III domain containing 3B
72	FAM222B	family with sequence similarity 222 member B	59	2022-03-01	membrane associated ring-CH-type finger 1
72	CPPED1	calcineurin like phosphoesterase domain containing 1	59	TLL1	tolloid like 1
71	MDFIC	MyoD family inhibitor domain containing	58	ARID1A	AT-rich interaction domain 1A
71	EIF4E3	eukaryotic translation initiation factor 4E family member 3	58	RHOB	ras homolog family member B
70	SPTBN4	spectrin beta, non-erythrocytic 4	58	SOCS4	suppressor of cytokine signaling 4
70	IL6ST	interleukin 6 signal transducer	57	RASGRF2	Ras protein specific guanine nucleotide releasing factor 2
70	STOX2	storkhead box 2	57	MCTP1	multiple C2 and transmembrane domain containing 1
70	LRCH1	leucine rich repeats and calponin homology domain containing 1	57	XRN2	5'-3' exoribonuclease 2
70	ATG3	autophagy related 3	57	GFRA1	GDNF family receptor alpha 1
70	GPC6	glypican 6	56	NTM	neurotrimin
70	CAMTA1	calmodulin binding transcription activator 1	55	ANKRD11	ankyrin repeat domain 11
70	BCAT1	branched chain amino acid transaminase 1	55	MYT1L	myelin transcription factor 1 like
68	SAR1B	secretion associated Ras related GTPase 1B	55	BTAF1	B-TFIID TATA-box binding protein associated factor 1
68	MECOM	MDS1 and EVI1 complex locus	54	PIAS2	protein inhibitor of activated STAT 2
66	MTO1	mitochondrial tRNA translation optimization 1	53	LIN7A	lin-7 homolog A, crumbs cell polarity complex component
66	SLC15A5	solute carrier family 15 member 5	53	GDF6	growth differentiation factor 6
66	ANKRD11	ankyrin repeat domain 11	52	ASH1L	ASH1 like histone lysine methyltransferase
66	PTEN	phosphatase and tensin homolog	52	YAF2	YY1 associated factor 2
65	C5orf15	chromosome 5 open reading frame 15	52	TOPORS	TOP1 binding arginine/serine rich protein
65	RAD23B	RAD23 homolog B, nucleotide excision repair protein	51	PIK3CB	phosphatidylinositol-4,5-bisphosphate 3-kinase catalytic subunit beta
65	TBC1D8	TBC1 domain family member 8	51	USP22	ubiquitin specific peptidase 22
65	ZFHX4	zinc finger homeobox 4	51	FAM177A1	family with sequence similarity 177 member A1
64	DIP2B	disco interacting protein 2 homolog B	51	CCSAP	centriole, cilia and spindle associated protein
64	NUFIP2	nuclear FMR1 interacting protein 2	51	RBM27	RNA binding motif protein 27
63	NETO1	neuropilin and tolloid like 1	51	MYH11	myosin heavy chain 11
63	WDFY3	WD repeat and FYVE domain containing 3	50	CPEB3	cytoplasmic polyadenylation element binding protein 3
63	UBE2I	ubiquitin conjugating enzyme E2 I
61	SYPL1	synaptophysin like 1
61	RNF169	ring finger protein 169
59	AHNAK	AHNAK nucleoprotein
58	DCAF8	DDB1 and CUL4 associated factor 8
58	PRR14L	proline rich 14 like
57	BTBD11	BTB domain containing 11
57	TOMM20	translocase of outer mitochondrial membrane 20
56	ANP32A	acidic nuclear phosphoprotein 32 family member A
56	RXRA	retinoid X receptor alpha
55	MDGA2	MAM domain containing glycosylphosphatidylinositol anchor 2
54	ATXN7	ataxin 7
54	PIAS2	protein inhibitor of activated STAT 2
54	ARAP2	ArfGAP with RhoGAP domain, ankyrin repeat and PH domain 2
54	CCPG1	cell cycle progression 1
54	RPL32	ribosomal protein L32
53	GRM8	glutamate metabotropic receptor 8
51	PIK3CB	phosphatidylinositol-4,5-bisphosphate 3-kinase catalytic subunit beta
51	CUX1	cut like homeobox 1
50	KCNC2	potassium voltage-gated channel subfamily C member 2
50	GAD2	glutamate decarboxylase 2
50	MDN1	midasin AAA ATPase 1
