# Supplementary material for: Placental microRNA methylome signatures may serve as biomarkers and therapeutic targets for prenatally opioid-exposed infants with neonatal opioid withdrawal syndrome
Source: Front Genet. 2023 Jun 15;14:1215472. doi: 10.3389/fgene.2023.1215472 (PMC10332887; doi:10.3389/fgene.2023.1215472)
Supplement: Supplementary file 5 [file Table15.XLSX]

## Sheet: Sheet1
Supplementary Table 15. Target genes for aberrantly methylated miRNAs miR-518A1, miR-518E, miR-1909, miR-548G with a target score of 60% or higher
		Analysis of (+Opioids/+NOWS), versus (-Opioids/-NOWS, control).
miR-1909						miR-548G
hsa-miR-1909-5p			hsa-miR-1909-3p			hsa-miR-548G-5p			hsa-miR-548G-3p
61 predicted targets			6 predicted targets			61 predicted targets			6 predicted targets
Target Score	Gene Symbol	Gene Description	Target Score	Gene Symbol	Gene Description	Target Score	Gene Symbol	Gene Description	Target Score	Gene Symbol	Gene Description
85	YY1	YY1 transcription factor	92	WDTC1	WD and tetratricopeptide repeats 1	99	ESR1	estrogen receptor 1	99	SKIL	SKI like proto-oncogene
82	ARID4A	AT-rich interaction domain 4A	87	UGT2B28	UDP glucuronosyltransferase family 2 member B28	97	GLIS3	GLIS family zinc finger 3	98	ZFHX4	zinc finger homeobox 4
64	ATP6V1C2	ATPase H+ transporting V1 subunit C2	86	AHDC1	AT-hook DNA binding motif containing 1	96	TRAPPC10	trafficking protein particle complex 10	96	CDYL	chromodomain Y like
63	CCDC57	coiled-coil domain containing 57	86	NFIC	nuclear factor I C	96	BBOX1	gamma-butyrobetaine hydroxylase 1	95	ROBO2	roundabout guidance receptor 2
63	ARX	aristaless related homeobox	84	PMEPA1	prostate transmembrane protein, androgen induced 1	93	PLCB1	phospholipase C beta 1	93	SS18	SS18, nBAF chromatin remodeling complex subunit
61	TMEM61	transmembrane protein 61	83	LHPP	phospholysine phosphohistidine inorganic pyrophosphate phosphatase	92	UNC5C	unc-5 netrin receptor C	92	UGGT1	UDP-glucose glycoprotein glucosyltransferase 1
60	BAIAP2	BAI1 associated protein 2	82	NFATC2	nuclear factor of activated T cells 2	92	SDC1	syndecan 1	91	TNRC18	trinucleotide repeat containing 18
59	DNAJC3	DnaJ heat shock protein family (Hsp40) member C3	81	CAMK2G	calcium/calmodulin dependent protein kinase II gamma	91	FBXO8	F-box protein 8	91	DNMT3A	DNA methyltransferase 3 alpha
55	NFATC1	nuclear factor of activated T cells 1	81	MPP2	membrane palmitoylated protein 2	91	RARG	retinoic acid receptor gamma	91	ASAP1	ArfGAP with SH3 domain, ankyrin repeat and PH domain 1
52	IQSEC1	IQ motif and Sec7 domain 1	81	ITPKB	inositol-trisphosphate 3-kinase B	91	KPNA6	karyopherin subunit alpha 6	89	TMEM170B	transmembrane protein 170B
51	SBF1	SET binding factor 1	81	TTYH3	tweety family member 3	91	KDM2B	lysine demethylase 2B	89	SOX15	SRY-box 15
50	AKAP1	A-kinase anchoring protein 1	81	SPTBN4	spectrin beta, non-erythrocytic 4	90	PPP1R3D	protein phosphatase 1 regulatory subunit 3D	89	LATS1	large tumor suppressor kinase 1
50	DTYMK	deoxythymidylate kinase	79	KCNH3	potassium voltage-gated channel subfamily H member 3	90	TSHZ3	teashirt zinc finger homeobox 3	88	PARP16	poly(ADP-ribose) polymerase family member 16
			79	BAIAP2	BAI1 associated protein 2	90	TRIM67	tripartite motif containing 67	86	ZFC3H1	zinc finger C3H1-type containing
			79	USP4	ubiquitin specific peptidase 4	90	SOX6	SRY-box 6	85	PLS1	plastin 1
			78	DCTN1	dynactin subunit 1	90	ATRN	attractin	85	SAR1B	secretion associated Ras related GTPase 1B
			77	CPLX2	complexin 2	89	CDC42BPA	CDC42 binding protein kinase alpha	84	ANKDD1A	ankyrin repeat and death domain containing 1A
			76	SDK2	sidekick cell adhesion molecule 2	88	HNRNPR	heterogeneous nuclear ribonucleoprotein R	83	CNN3	calponin 3
			76	TBC1D16	TBC1 domain family member 16	88	RICTOR	RPTOR independent companion of MTOR complex 2	83	ACTC1	actin, alpha, cardiac muscle 1
			75	CYFIP1	cytoplasmic FMR1 interacting protein 1	87	MAP2K3	mitogen-activated protein kinase kinase 3	82	UNC5C	unc-5 netrin receptor C
			75	ADCY9	adenylate cyclase 9	86	TCF4	transcription factor 4	80	CDC42BPA	CDC42 binding protein kinase alpha
			75	NCLN	nicalin	86	KIAA0586	KIAA0586	78	ACTN1	actinin alpha 1
			75	TMEM201	transmembrane protein 201	85	KLF10	Kruppel like factor 10	78	RABL3	RAB, member of RAS oncogene family like 3
			74	SLC43A2	solute carrier family 43 member 2	85	CACNA1C	calcium voltage-gated channel subunit alpha1 C	77	TSEN2	tRNA splicing endonuclease subunit 2
			73	DNAJC8	DnaJ heat shock protein family (Hsp40) member C8	84	ARHGEF7	Rho guanine nucleotide exchange factor 7	77	STOX2	storkhead box 2
			73	SFN	stratifin	84	NANP	N-acetylneuraminic acid phosphatase	76	TSHZ3	teashirt zinc finger homeobox 3
			72	IQSEC2	IQ motif and Sec7 domain 2	84	USP4	ubiquitin specific peptidase 4	76	LATS2	large tumor suppressor kinase 2
			72	TMEM109	transmembrane protein 109	82	NADK	NAD kinase	75	CACNA1C	calcium voltage-gated channel subunit alpha1 C
			71	PLEKHH3	pleckstrin homology, MyTH4 and FERM domain containing H3	82	UVSSA	UV stimulated scaffold protein A	74	PHTF2	putative homeodomain transcription factor 2
			70	GOLT1A	golgi transport 1A	82	SETDB2	SET domain bifurcated histone lysine methyltransferase 2	73	NGF	nerve growth factor
			70	TRAPPC9	trafficking protein particle complex 9	80	CCND2	cyclin D2	72	CLDN10	claudin 10
			70	SLC45A4	solute carrier family 45 member 4	80	CAMK2G	calcium/calmodulin dependent protein kinase II gamma	71	PSME4	proteasome activator subunit 4
			70	ARX	aristaless related homeobox	80	GOLPH3	golgi phosphoprotein 3	71	ATXN7	ataxin 7
			69	GORASP2	golgi reassembly stacking protein 2	80	LRP8	LDL receptor related protein 8	70	SH2B3	SH2B adaptor protein 3
			69	LYNX1	Ly6/neurotoxin 1	80	RAI2	retinoic acid induced 2	70	DNAJC3	DnaJ heat shock protein family (Hsp40) member C3
			69	PRKAR1B	protein kinase cAMP-dependent type I regulatory subunit beta	79	DAPK1	death associated protein kinase 1	69	NAA35	N(alpha)-acetyltransferase 35, NatC auxiliary subunit
			67	PTPN18	protein tyrosine phosphatase, non-receptor type 18	79	SREBF1	sterol regulatory element binding transcription factor 1	67	EIF4E	eukaryotic translation initiation factor 4E
			67	PTPRT	protein tyrosine phosphatase, receptor type T	78	CNNM4	cyclin and CBS domain divalent metal cation transport mediator 4	67	RNF138	ring finger protein 138
			67	DNAJC5	DnaJ heat shock protein family (Hsp40) member C5	78	CYTH1	cytohesin 1	66	USP3	ubiquitin specific peptidase 3
			66	STMN3	stathmin 3	78	SKIL	SKI like proto-oncogene	66	CSTF3	cleavage stimulation factor subunit 3
			66	RARA	retinoic acid receptor alpha	78	NR2C2	nuclear receptor subfamily 2 group C member 2	64	HNRNPR	heterogeneous nuclear ribonucleoprotein R
			64	APC2	APC2, WNT signaling pathway regulator	77	CDYL	chromodomain Y like	64	FOXF2	forkhead box F2
			64	PLCD3	phospholipase C delta 3	77	HLF	HLF, PAR bZIP transcription factor	63	GPR75	G protein-coupled receptor 75
			64	NGFR	nerve growth factor receptor	76	BRD3	bromodomain containing 3	63	ARAP2	ArfGAP with RhoGAP domain, ankyrin repeat and PH domain 2
			64	RALGPS1	Ral GEF with PH domain and SH3 binding motif 1	74	FBRSL1	fibrosin like 1	63	CYB561	cytochrome b561
			64	CC2D1B	coiled-coil and C2 domain containing 1B	74	TENM4	teneurin transmembrane protein 4	63	ZBTB1	zinc finger and BTB domain containing 1
			63	SLC6A8	solute carrier family 6 member 8	74	FKBP11	FKBP prolyl isomerase 11	62	ABI2	abl interactor 2
			61	ESR1	estrogen receptor 1	74	ETV6	ETS variant 6	61	LSM8	LSM8 homolog, U6 small nuclear RNA associated
			61	HIVEP3	human immunodeficiency virus type I enhancer binding protein 3	73	SLC1A7	solute carrier family 1 member 7	60	COL12A1	collagen type XII alpha 1 chain
			61	FAM50A	family with sequence similarity 50 member A	73	ROBO2	roundabout guidance receptor 2	60	ATE1	arginyltransferase 1
			60	UNC5C	unc-5 netrin receptor C	72	KCNQ5	potassium voltage-gated channel subfamily Q member 5	60	ZFYVE21	zinc finger FYVE-type containing 21
			60	SLC12A7	solute carrier family 12 member 7	72	ABI2	abl interactor 2	59	SYT14	synaptotagmin 14
			60	PNMA5	PNMA family member 5	72	FAM222B	family with sequence similarity 222 member B	58	CYP51A1	cytochrome P450 family 51 subfamily A member 1
			59	MAPK4	mitogen-activated protein kinase 4	71	EIF4E3	eukaryotic translation initiation factor 4E family member 3	57	XRN2	5'-3' exoribonuclease 2
			58	SKI	SKI proto-oncogene	71	XRCC2	X-ray repair cross complementing 2	57	MCTP1	multiple C2 and transmembrane domain containing 1
			58	RXRA	retinoid X receptor alpha	70	IL6ST	interleukin 6 signal transducer	57	GPM6B	glycoprotein M6B
			58	GNAI2	G protein subunit alpha i2	70	ZNF257	zinc finger protein 257	56	INPP4A	inositol polyphosphate-4-phosphatase type I A
			58	KDM2A	lysine demethylase 2A	70	CBFA2T3	CBFA2/RUNX1 translocation partner 3	56	NTM	neurotrimin
			57	SUMO3	small ubiquitin-like modifier 3	70	SPTBN4	spectrin beta, non-erythrocytic 4	54	PIAS2	protein inhibitor of activated STAT 2
			57	ATRN	attractin	70	STOX2	storkhead box 2	53	ARHGEF7	Rho guanine nucleotide exchange factor 7
			56	RAB27B	RAB27B, member RAS oncogene family	70	GPC6	glypican 6	53	PDCD6IP	programmed cell death 6 interacting protein
			55	ZNF740	zinc finger protein 740	70	CDH20	cadherin 20	53	ZNF331	zinc finger protein 331
			55	VWA1	von Willebrand factor A domain containing 1	69	GPR158	G protein-coupled receptor 158	53	SYNE1	spectrin repeat containing nuclear envelope protein 1
			55	SLC6A12	solute carrier family 6 member 12	68	RBMXL1	RBMX like 1	51	CCSAP	centriole, cilia and spindle associated protein
			55	KLF16	Kruppel like factor 16	68	RBPMS2	RNA binding protein, mRNA processing factor 2	51	PIK3CB	phosphatidylinositol-4,5-bisphosphate 3-kinase catalytic subunit beta
			55	CDH20	cadherin 20	68	MECOM	MDS1 and EVI1 complex locus	51	RPRD2	regulation of nuclear pre-mRNA domain containing 2
			54	BMP8A	bone morphogenetic protein 8a	68	SAR1B	secretion associated Ras related GTPase 1B	50	MAFK	MAF bZIP transcription factor K
			54	TBC1D24	TBC1 domain family member 24	68	ADAMTS2	ADAM metallopeptidase with thrombospondin type 1 motif 2
			54	PPM1G	protein phosphatase, Mg2+/Mn2+ dependent 1G	67	GLCCI1	glucocorticoid induced 1
			53	TRPM5	transient receptor potential cation channel subfamily M member 5	66	PTEN	phosphatase and tensin homolog
			53	EVI5L	ecotropic viral integration site 5 like	66	C5orf51	chromosome 5 open reading frame 51
			52	LRRC41	leucine rich repeat containing 41	66	MTO1	mitochondrial tRNA translation optimization 1
			51	ASIC1	acid sensing ion channel subunit 1	65	PRDM2	PR/SET domain 2
			51	DNAJB6	DnaJ heat shock protein family (Hsp40) member B6	65	RAD23B	RAD23 homolog B, nucleotide excision repair protein
			51	RAB18	RAB18, member RAS oncogene family	65	ZFHX4	zinc finger homeobox 4
			51	ZDHHC3	zinc finger DHHC-type containing 3	64	COL12A1	collagen type XII alpha 1 chain
			51	SNX10	sorting nexin 10	64	PITPNA	phosphatidylinositol transfer protein alpha
						63	UBE2I	ubiquitin conjugating enzyme E2 I
						62	GRB10	growth factor receptor bound protein 10
						62	TMEM170B	transmembrane protein 170B
						61	ARFGEF1	ADP ribosylation factor guanine nucleotide exchange factor 1
						61	SYPL1	synaptophysin like 1
						61	RNF169	ring finger protein 169
						59	PHTF2	putative homeodomain transcription factor 2
						59	AHNAK	AHNAK nucleoprotein
						59	MEST	mesoderm specific transcript
						58	ATE1	arginyltransferase 1
						58	MINK1	misshapen like kinase 1
						57	NSUN2	NOP2/Sun RNA methyltransferase family member 2
						57	ZNF518B	zinc finger protein 518B
						57	PRKAB2	protein kinase AMP-activated non-catalytic subunit beta 2
						57	PDCD6IP	programmed cell death 6 interacting protein
						57	RBM33	RNA binding motif protein 33
						57	TOMM20	translocase of outer mitochondrial membrane 20
						56	GIGYF2	GRB10 interacting GYF protein 2
						56	RXRA	retinoid X receptor alpha
						56	CDK2AP2	cyclin dependent kinase 2 associated protein 2
						55	GHSR	growth hormone secretagogue receptor
						54	ARAP2	ArfGAP with RhoGAP domain, ankyrin repeat and PH domain 2
						54	ATXN7	ataxin 7
						54	PIAS2	protein inhibitor of activated STAT 2
						54	FAM78A	family with sequence similarity 78 member A
						52	ZNF518A	zinc finger protein 518A
						51	MARK1	microtubule affinity regulating kinase 1
						51	PBX3	PBX homeobox 3
						51	CSTF3	cleavage stimulation factor subunit 3
						51	PIK3CB	phosphatidylinositol-4,5-bisphosphate 3-kinase catalytic subunit beta
						51	CUX1	cut like homeobox 1
						50	KCNC2	potassium voltage-gated channel subfamily C member 2
