# Supplementary material for: Placental microRNA methylome signatures may serve as biomarkers and therapeutic targets for prenatally opioid-exposed infants with neonatal opioid withdrawal syndrome
Source: Front Genet. 2023 Jun 15;14:1215472. doi: 10.3389/fgene.2023.1215472 (PMC10332887; doi:10.3389/fgene.2023.1215472)
Supplement: Supplementary file 6 [file Table6.XLSX]

## Sheet: Sheet1
Supplementary Table3. Target genes for aberrantly methylated miRNAs miR-1296, miR4327 with a target score of 60% or higher
Analysis of +Opioids/+NOWS versus +Opioids/-NOWS.
miR-1296						miR-4327
hsa-miR-1296-5p			hsa-miR-1296-3p			hsa-miR-4327
14 predicted targets			28 predicted targets			39 predicted targets
Target Score	Gene Symbol	Gene Description	Target Score	Gene Symbol	Gene Description	Target Score	Gene Symbol	Gene Description
93	HECTD4	HECT domain E3 ubiquitin protein ligase 4	83	C6orf106	chromosome 6 open reading frame 106	94	KCNJ2	potassium voltage-gated channel subfamily J member 2
81	CGGBP1	CGG triplet repeat binding protein 1	80	SLC6A17	solute carrier family 6 member 17	92	DCAF6	DDB1 and CUL4 associated factor 6
80	ABL2	ABL proto-oncogene 2, non-receptor tyrosine kinase	79	TSEN2	tRNA splicing endonuclease subunit 2	92	CMSS1	cms1 ribosomal small subunit homolog
74	SLC15A2	solute carrier family 15 member 2	77	USP13	ubiquitin specific peptidase 13	89	MAP3K1	mitogen-activated protein kinase kinase kinase 1
73	KANSL2	KAT8 regulatory NSL complex subunit 2	70	ARL14EP	ADP ribosylation factor like GTPase 14 effector protein	89	KIAA1522	KIAA1522
67	MBNL1	muscleblind like splicing regulator 1	69	NUP50	nucleoporin 50	88	CCNY	cyclin Y
66	CCDC50	coiled-coil domain containing 50	66	TPX2	TPX2, microtubule nucleation factor	88	CPSF6	cleavage and polyadenylation specific factor 6
61	HYOU1	hypoxia up-regulated 1	60	NEURL1B	neuralized E3 ubiquitin protein ligase 1B	87	KMT2E	lysine methyltransferase 2E
60	KLHL31	kelch like family member 31	60	URI1	URI1, prefoldin like chaperone	85	TCF12	transcription factor 12
59	NSD1	nuclear receptor binding SET domain protein 1	59	CBFA2T2	CBFA2/RUNX1 translocation partner 2	83	GRIP1	glutamate receptor interacting protein 1
58	NAV3	neuron navigator 3	58	ETV1	ETS variant 1	82	PCSK5	proprotein convertase subtilisin/kexin type 5
54	EMB	embigin	58	DOCK3	dedicator of cytokinesis 3	82	DDAH1	dimethylarginine dimethylaminohydrolase 1
52	AGGF1	angiogenic factor with G-patch and FHA domains 1	57	ARL13B	ADP ribosylation factor like GTPase 13B	81	VANGL1	VANGL planar cell polarity protein 1
52	SIM1	SIM bHLH transcription factor 1	56	SCN8A	sodium voltage-gated channel alpha subunit 8	80	TSHZ1	teashirt zinc finger homeobox 1
			56	PEAK1	pseudopodium enriched atypical kinase 1	77	CCNYL1	cyclin Y like 1
			55	USP42	ubiquitin specific peptidase 42	73	TIMP2	TIMP metallopeptidase inhibitor 2
			55	MPRIP	myosin phosphatase Rho interacting protein	71	FGD4	FYVE, RhoGEF and PH domain containing 4
			55	DIABLO	diablo IAP-binding mitochondrial protein	69	DLG1	discs large MAGUK scaffold protein 1
			53	KIAA0895L	KIAA0895 like	67	NCALD	neurocalcin delta
			52	CMIP	c-Maf inducing protein	65	TVP23C	trans-golgi network vesicle protein 23 homolog C
			52	EFCAB2	EF-hand calcium binding domain 2	64	EIF5A2	eukaryotic translation initiation factor 5A2
			52	TMCC1	transmembrane and coiled-coil domain family 1	61	AGAP1	ArfGAP with GTPase domain, ankyrin repeat and PH domain 1
			52	ABCC12	ATP binding cassette subfamily C member 12	61	CFLAR	CASP8 and FADD like apoptosis regulator
			51	GGT7	gamma-glutamyltransferase 7	61	FNDC3A	fibronectin type III domain containing 3A
			51	PTPN4	protein tyrosine phosphatase, non-receptor type 4	58	AKAP13	A-kinase anchoring protein 13
			50	ADCK1	aarF domain containing kinase 1	58	TAPT1	transmembrane anterior posterior transformation 1
			50	SIPA1L1	signal induced proliferation associated 1 like 1	55	VAMP4	vesicle associated membrane protein 4
			50	CBLN2	cerebellin 2 precursor	55	ESRP1	epithelial splicing regulatory protein 1
						55	RIMBP2	RIMS binding protein 2
						55	PEX5L	peroxisomal biogenesis factor 5 like
						54	GINS3	GINS complex subunit 3
						53	DYRK1A	dual specificity tyrosine phosphorylation regulated kinase 1A
						53	ATP6V0D2	ATPase H+ transporting V0 subunit d2
						53	BUB1	BUB1 mitotic checkpoint serine/threonine kinase
						53	N4BP1	NEDD4 binding protein 1
						52	ZFHX3	zinc finger homeobox 3
						52	WAC	WW domain containing adaptor with coiled-coil
						51	EPB41L4A	erythrocyte membrane protein band 4.1 like 4A
						50	SCN1A	sodium voltage-gated channel alpha subunit 1
