# Supplementary material for: Placental microRNA methylome signatures may serve as biomarkers and therapeutic targets for prenatally opioid-exposed infants with neonatal opioid withdrawal syndrome
Source: Front Genet. 2023 Jun 15;14:1215472. doi: 10.3389/fgene.2023.1215472 (PMC10332887; doi:10.3389/fgene.2023.1215472)
Supplement: Supplementary file 7 [file Table11.XLSX]

## Sheet: Sheet1
Supplementary Table 11. Target genes for aberrantly methylated miRNAs miR-181C, miR-1276, miR1238 and miR-8081with a target score of 60% or higher
		Analysis of (+Opioids/+NOWS), + (+Opioids/-NOWS), versus (-Opioids/-NOWS, control).
miR-181C						miR-1276			miR-1238			hsa-miR-8081
hsa-miR-181C-5p			hsa-miR-181C-3p			hsa-miR-1276			hsa-miR-1238-5p			hsa-miR-8081
96 predicted targets			4 predicted targets			48 predicted targets			21 predicted targets			25 predicted targets
Target Score	Gene Symbol	Gene Description	Target Score	Gene Symbol	Gene Description	Target Score	Gene Symbol	Gene Description	Target Score	Gene Symbol	Gene Description	Target Score	Gene Symbol	Gene Description
96	ARHGEF3	Rho guanine nucleotide exchange factor 3	86	ZFHX4	zinc finger homeobox 4	94	RAPSN	receptor associated protein of the synapse	91	B4GALNT1	beta-1,4-N-acetyl-galactosaminyltransferase 1	92	MAP2K4	mitogen-activated protein kinase kinase 4
95	LATS1	large tumor suppressor kinase 1	60	FOXO3	forkhead box O3	89	PARG	poly(ADP-ribose) glycohydrolase	87	GDF6	growth differentiation factor 6	87	HDAC9	histone deacetylase 9
95	OSBPL8	oxysterol binding protein like 8	59	ADAM23	ADAM metallopeptidase domain 23	88	PIK3CB	phosphatidylinositol-4,5-bisphosphate 3-kinase catalytic subunit beta	81	GRK5	G protein-coupled receptor kinase 5	86	MDGA2	MAM domain containing glycosylphosphatidylinositol anchor 2
95	TRAK1	trafficking kinesin protein 1	51	RASSF3	Ras association domain family member 3	85	FANCC	FA complementation group C	80	PRR14L	proline rich 14 like	85	PIAS2	protein inhibitor of activated STAT 2
95	THRB	thyroid hormone receptor beta				84	HPN	hepsin	78	CPPED1	calcineurin like phosphoesterase domain containing 1	81	AGAP1	ArfGAP with GTPase domain, ankyrin repeat and PH domain 1
93	ATXN7	ataxin 7				82	FOXO1	forkhead box O1	72	OSBPL2	oxysterol binding protein like 2	80	THRB	thyroid hormone receptor beta
93	FNDC3B	fibronectin type III domain containing 3B				81	SOD2	superoxide dismutase 2	70	GBX2	gastrulation brain homeobox 2	76	FLCN	folliculin
93	PSPC1	paraspeckle component 1				81	BLCAP	BLCAP, apoptosis inducing factor	68	PITPNC1	phosphatidylinositol transfer protein cytoplasmic 1	76	MEIS2	Meis homeobox 2
93	AKT3	AKT serine/threonine kinase 3				80	VPS13D	vacuolar protein sorting 13 homolog D	64	LPIN1	lipin 1	73	TPD52	tumor protein D52
92	PAX5	paired box 5				80	RUNX2	runt related transcription factor 2	64	PRDM10	PR/SET domain 10	73	SEPSECS	Sep (O-phosphoserine) tRNA:Sec (selenocysteine) tRNA synthase
92	DCBLD2	discoidin, CUB and LCCL domain containing 2				79	VKORC1	vitamin K epoxide reductase complex subunit 1	63	SYNCRIP	synaptotagmin binding cytoplasmic RNA interacting protein	73	OPRM1	opioid receptor mu 1
91	SS18L1	SS18L1, nBAF chromatin remodeling complex subunit				78	SLMAP	sarcolemma associated protein	62	ELAVL2	ELAV like RNA binding protein 2	69	CYP39A1	cytochrome P450 family 39 subfamily A member 1
91	ZNF140	zinc finger protein 140				76	CA8	carbonic anhydrase 8	58	WSCD1	WSC domain containing 1	66	RBM27	RNA binding motif protein 27
89	ETV6	ETS variant 6				74	COL4A2	collagen type IV alpha 2 chain	56	ERICH1	glutamate rich 1	66	CNP	2',3'-cyclic nucleotide 3' phosphodiesterase
89	ST6GALNAC5	ST6 N-acetylgalactosaminide alpha-2,6-sialyltransferase 5				73	DIXDC1	DIX domain containing 1	55	PLBD2	phospholipase B domain containing 2	60	SLC34A2	solute carrier family 34 member 2
88	AHCTF1	AT-hook containing transcription factor 1				72	NRG1	neuregulin 1	53	CAMTA1	calmodulin binding transcription activator 1	59	FAM177A1	family with sequence similarity 177 member A1
87	RIMKLB	ribosomal modification protein rimK like family member B				72	NOC3L	NOC3 like DNA replication regulator	52	ALPK3	alpha kinase 3	57	PDE4D	phosphodiesterase 4D
87	SACM1L	SAC1 like phosphatidylinositide phosphatase				72	KATNAL1	katanin catalytic subunit A1 like 1	52	PIP4K2A	phosphatidylinositol-5-phosphate 4-kinase type 2 alpha	57	ELAVL4	ELAV like RNA binding protein 4
86	ESR1	estrogen receptor 1				72	LMO3	LIM domain only 3	51	CLDN10	claudin 10	56	ARPP19	cAMP regulated phosphoprotein 19
86	TNF	tumor necrosis factor				72	GUCY1A2	guanylate cyclase 1 soluble subunit alpha 2	51	NUFIP2	nuclear FMR1 interacting protein 2	55	EIF4E3	eukaryotic translation initiation factor 4E family member 3
86	RNF169	ring finger protein 169				72	NEK1	NIMA related kinase 1	51	MSI2	musashi RNA binding protein 2	54	PAK1	p21 (RAC1) activated kinase 1
86	KCNA1	potassium voltage-gated channel subfamily A member 1				71	DPP6	dipeptidyl peptidase like 6				53	KCTD1	potassium channel tetramerization domain containing 1
86	KANK1	KN motif and ankyrin repeat domains 1				69	SYNE2	spectrin repeat containing nuclear envelope protein 2				53	TBX5	T-box 5
85	FAM19A2	family with sequence similarity 19 member A2, C-C motif chemokine like				69	ASH1L	ASH1 like histone lysine methyltransferase				53	TFDP1	transcription factor Dp-1
85	RASSF8	Ras association domain family member 8				67	CFLAR	CASP8 and FADD like apoptosis regulator				51	DCBLD2	discoidin, CUB and LCCL domain containing 2
85	OSBPL2	oxysterol binding protein like 2				67	VANGL1	VANGL planar cell polarity protein 1
85	MLXIP	MLX interacting protein				66	RALGPS1	Ral GEF with PH domain and SH3 binding motif 1
84	EYA3	EYA transcriptional coactivator and phosphatase 3				66	RIMS2	regulating synaptic membrane exocytosis 2
83	IPO7	importin 7				65	PHC3	polyhomeotic homolog 3
83	CA8	carbonic anhydrase 8				64	ATG13	autophagy related 13
83	ASTN1	astrotactin 1				60	FAM19A2	family with sequence similarity 19 member A2, C-C motif chemokine like
82	TMED4	transmembrane p24 trafficking protein 4				60	RTN4R	reticulon 4 receptor
81	TAB2	TGF-beta activated kinase 1 (MAP3K7) binding protein 2				60	CCND1	cyclin D1
80	HCN2	hyperpolarization activated cyclic nucleotide gated potassium and sodium channel 2				58	MAVS	mitochondrial antiviral signaling protein
79	METAP2	methionyl aminopeptidase 2				58	XPR1	xenotropic and polytropic retrovirus receptor 1
78	RBM47	RNA binding motif protein 47				57	2022-03-01	membrane associated ring-CH-type finger 1
78	SPTY2D1	SPT2 chromatin protein domain containing 1				57	MAP2K4	mitogen-activated protein kinase kinase 4
77	TGFBR2	transforming growth factor beta receptor 2				56	C5orf24	chromosome 5 open reading frame 24
77	JAZF1	JAZF zinc finger 1				56	GFRA1	GDNF family receptor alpha 1
76	CUL5	cullin 5				55	AHCTF1	AT-hook containing transcription factor 1
76	ADAMTSL1	ADAMTS like 1				55	TLL1	tolloid like 1
75	RNF145	ring finger protein 145				55	TCF4	transcription factor 4
75	RAD23B	RAD23 homolog B, nucleotide excision repair protein				54	TYW5	tRNA-yW synthesizing protein 5
75	TLL1	tolloid like 1				53	RABGAP1L	RAB GTPase activating protein 1 like
74	GPSM1	G protein signaling modulator 1				53	MECOM	MDS1 and EVI1 complex locus
74	DOCK10	dedicator of cytokinesis 10				53	PDE4DIP	phosphodiesterase 4D interacting protein
72	NFATC2	nuclear factor of activated T cells 2				51	ATP8A2	ATPase phospholipid transporting 8A2
72	PHC3	polyhomeotic homolog 3				51	ST6GALNAC5	ST6 N-acetylgalactosaminide alpha-2,6-sialyltransferase 5
72	MTMR9	myotubularin related protein 9
72	HDAC9	histone deacetylase 9
72	VANGL1	VANGL planar cell polarity protein 1
71	HEPHL1	hephaestin like 1
71	LMO3	LIM domain only 3
71	MSI2	musashi RNA binding protein 2
70	SYNCRIP	synaptotagmin binding cytoplasmic RNA interacting protein
70	ARIH2	ariadne RBR E3 ubiquitin protein ligase 2
69	CDC42BPA	CDC42 binding protein kinase alpha
69	ECT2L	epithelial cell transforming 2 like
68	DIP2B	disco interacting protein 2 homolog B
67	G2E3	G2/M-phase specific E3 ubiquitin protein ligase
67	GUCY1A2	guanylate cyclase 1 soluble subunit alpha 2
67	PTEN	phosphatase and tensin homolog
66	GLIS3	GLIS family zinc finger 3
64	CACNA2D2	calcium voltage-gated channel auxiliary subunit alpha2delta 2
62	FOXK1	forkhead box K1
62	ANP32A	acidic nuclear phosphoprotein 32 family member A
61	HLTF	helicase like transcription factor
61	ZFHX4	zinc finger homeobox 4
60	ELAVL4	ELAV like RNA binding protein 4
59	DNAJC5	DnaJ heat shock protein family (Hsp40) member C5
59	RORB	RAR related orphan receptor B
59	TSEN34	tRNA splicing endonuclease subunit 34
58	CCDC88C	coiled-coil domain containing 88C
58	FOXD3	forkhead box D3
58	SOCS4	suppressor of cytokine signaling 4
57	KCNC2	potassium voltage-gated channel subfamily C member 2
57	GATC	glutamyl-tRNA amidotransferase subunit C
57	ELAVL2	ELAV like RNA binding protein 2
55	SEMA4C	semaphorin 4C
55	BTBD11	BTB domain containing 11
55	EBF3	EBF transcription factor 3
54	ZNF709	zinc finger protein 709
54	GAD2	glutamate decarboxylase 2
54	KCNN3	potassium calcium-activated channel subfamily N member 3
54	C12orf29	chromosome 12 open reading frame 29
53	ADARB2	adenosine deaminase, RNA specific B2 (inactive)
53	DPPA3	developmental pluripotency associated 3
52	ZNF664	zinc finger protein 664
52	REL	REL proto-oncogene, NF-kB subunit
52	NTRK2	neurotrophic receptor tyrosine kinase 2
51	LIN7A	lin-7 homolog A, crumbs cell polarity complex component
51	STAU1	staufen double-stranded RNA binding protein 1
51	NBEA	neurobeachin
50	HIPK2	homeodomain interacting protein kinase 2
50	TTC39A	tetratricopeptide repeat domain 39A
50	PPP3CB	protein phosphatase 3 catalytic subunit beta
