# Supplementary material for: Placental microRNA methylome signatures may serve as biomarkers and therapeutic targets for prenatally opioid-exposed infants with neonatal opioid withdrawal syndrome
Source: Front Genet. 2023 Jun 15;14:1215472. doi: 10.3389/fgene.2023.1215472 (PMC10332887; doi:10.3389/fgene.2023.1215472)
Supplement: Supplementary file 8 [file Table4.xlsx]

## Sheet: Sheet1
Supplementary Table3. Target genes for aberrantly methylated miRNAs miR-1273H, miR-2117, with a target score of 60% or higher
		Analysis of +Opioids/+NOWS versus +Opioids/-NOWS
miR-1273H						miR-2117
hsa-miR-1273H-5p			hsa-miR-1273H-3p			hsa-miR-2117-5p
119 predicted targets			233 predicted targets			69 predicted targets
Target Score	Gene Symbol	Gene Description	Target Score	Gene Symbol	Gene Description	Target Score	Gene Symbol	Gene Description
96	ARID2	AT-rich interaction domain 2	97	ZNF385B	zinc finger protein 385B	97	ARID2	AT-rich interaction domain 2
94	CORO2B	coronin 2B	95	MRPS21	mitochondrial ribosomal protein S21	96	IL1RAP	interleukin 1 receptor accessory protein
94	PLEKHA5	pleckstrin homology domain containing A5	93	PREX2	phosphatidylinositol-3,4,5-trisphosphate dependent Rac exchange factor 2	95	TUBGCP4	tubulin gamma complex associated protein 4
93	SV2C	synaptic vesicle glycoprotein 2C	93	UFSP2	UFM1 specific peptidase 2	95	PSIP1	PC4 and SFRS1 interacting protein 1
90	MTFMT	mitochondrial methionyl-tRNA formyltransferase	90	CLASP2	cytoplasmic linker associated protein 2	95	NUDCD1	NudC domain containing 1
90	OSBPL1A	oxysterol binding protein like 1A	88	COBLL1	cordon-bleu WH2 repeat protein like 1	91	CPVL	carboxypeptidase, vitellogenic like
89	EFCAB2	EF-hand calcium binding domain 2	88	TMPO	thymopoietin	90	PHLPP1	PH domain and leucine rich repeat protein phosphatase 1
89	SHISA7	shisa family member 7	87	FILIP1L	filamin A interacting protein 1 like	89	LRRTM3	leucine rich repeat transmembrane neuronal 3
89	CDK8	cyclin dependent kinase 8	87	AAK1	AP2 associated kinase 1	88	TMEM260	transmembrane protein 260
87	CCL28	C-C motif chemokine ligand 28	87	WAC	WW domain containing adaptor with coiled-coil	86	EIF2S1	eukaryotic translation initiation factor 2 subunit alpha
87	YWHAQ	tyrosine 3-monooxygenase/tryptophan 5-monooxygenase activation protein theta	85	ATP2C1	ATPase secretory pathway Ca2+ transporting 1	85	THSD7A	thrombospondin type 1 domain containing 7A
86	GNAT1	G protein subunit alpha transducin 1	84	MEIS1	Meis homeobox 1	84	CR1	complement C3b/C4b receptor 1 (Knops blood group)
86	EEF2K	eukaryotic elongation factor 2 kinase	84	DAAM1	dishevelled associated activator of morphogenesis 1	83	TFAP2E	transcription factor AP-2 epsilon
85	FAM72B	family with sequence similarity 72 member B	83	ZFAND3	zinc finger AN1-type containing 3	82	TAF4	TATA-box binding protein associated factor 4
82	PTPRB	protein tyrosine phosphatase, receptor type B	82	MYBL1	MYB proto-oncogene like 1	78	GORAB	golgin, RAB6 interacting
81	RAB37	RAB37, member RAS oncogene family	81	HECTD2	HECT domain E3 ubiquitin protein ligase 2	78	GPC6	glypican 6
81	GNPNAT1	glucosamine-phosphate N-acetyltransferase 1	79	KIF1B	kinesin family member 1B	76	TANC1	tetratricopeptide repeat, ankyrin repeat and coiled-coil containing 1
78	USP3	ubiquitin specific peptidase 3	78	COL5A2	collagen type V alpha 2 chain	75	STT3B	STT3B, catalytic subunit of the oligosaccharyltransferase complex
77	ABCE1	ATP binding cassette subfamily E member 1	77	ASH1L	ASH1 like histone lysine methyltransferase	75	LPP	LIM domain containing preferred translocation partner in lipoma
77	POU2F1	POU class 2 homeobox 1	75	RDX	radixin	73	C5orf24	chromosome 5 open reading frame 24
77	GPI	glucose-6-phosphate isomerase	74	RUSC1	RUN and SH3 domain containing 1	72	PPP1R16B	protein phosphatase 1 regulatory subunit 16B
76	BMP8A	bone morphogenetic protein 8a	73	MED13L	mediator complex subunit 13 like	72	CREB3L2	cAMP responsive element binding protein 3 like 2
76	AAK1	AP2 associated kinase 1	73	FAM129A	family with sequence similarity 129 member A	72	MEIS1	Meis homeobox 1
76	SLC30A4	solute carrier family 30 member 4	72	PPP1R16B	protein phosphatase 1 regulatory subunit 16B	72	PPP2R3C	protein phosphatase 2 regulatory subunit B''gamma
76	ENTPD1	ectonucleoside triphosphate diphosphohydrolase 1	71	BDNF	brain derived neurotrophic factor	71	CLSTN2	calsyntenin 2
76	MAML1	mastermind like transcriptional coactivator 1	71	PPP3R1	protein phosphatase 3 regulatory subunit B, alpha	71	DNAJC3	DnaJ heat shock protein family (Hsp40) member C3
75	TFDP2	transcription factor Dp-2	71	PDS5A	PDS5 cohesin associated factor A	70	INO80D	INO80 complex subunit D
75	TMED10	transmembrane p24 trafficking protein 10	70	MECOM	MDS1 and EVI1 complex locus	68	ABHD2	abhydrolase domain containing 2
75	ZADH2	zinc binding alcohol dehydrogenase domain containing 2	70	SLC6A15	solute carrier family 6 member 15	67	TCF12	transcription factor 12
74	SPI1	Spi-1 proto-oncogene	70	GPR158	G protein-coupled receptor 158	66	PLK4	polo like kinase 4
74	ANKRD17	ankyrin repeat domain 17	69	ZNF570	zinc finger protein 570	65	EMC4	ER membrane protein complex subunit 4
73	CD3EAP	CD3e molecule associated protein	68	CRTC3	CREB regulated transcription coactivator 3	63	SSR1	signal sequence receptor subunit 1
73	BAHCC1	BAH domain and coiled-coil containing 1	67	SDK1	sidekick cell adhesion molecule 1	63	PPP1R1C	protein phosphatase 1 regulatory inhibitor subunit 1C
73	DROSHA	drosha ribonuclease III	65	CCNL1	cyclin L1	63	TBC1D5	TBC1 domain family member 5
73	N4BP1	NEDD4 binding protein 1	64	CDK14	cyclin dependent kinase 14	62	HAUS6	HAUS augmin like complex subunit 6
72	DLG2	discs large MAGUK scaffold protein 2	63	CHEK1	checkpoint kinase 1	62	ARHGEF12	Rho guanine nucleotide exchange factor 12
72	USP54	ubiquitin specific peptidase 54	63	GNG12	G protein subunit gamma 12	61	LGR4	leucine rich repeat containing G protein-coupled receptor 4
72	GGA2	golgi associated, gamma adaptin ear containing, ARF binding protein 2	62	PIK3CA	phosphatidylinositol-4,5-bisphosphate 3-kinase catalytic subunit alpha	60	NUBPL	nucleotide binding protein like
71	PCBP2	poly(rC) binding protein 2	62	DIP2C	disco interacting protein 2 homolog C	60	GIGYF2	GRB10 interacting GYF protein 2
71	CYP4V2	cytochrome P450 family 4 subfamily V member 2	62	CHRNA7	cholinergic receptor nicotinic alpha 7 subunit	60	NFAT5	nuclear factor of activated T cells 5
71	CDKAL1	CDK5 regulatory subunit associated protein 1 like 1	61	ARID2	AT-rich interaction domain 2	60	DGKH	diacylglycerol kinase eta
71	C19orf47	chromosome 19 open reading frame 47	60	SND1	staphylococcal nuclease and tudor domain containing 1	60	COL12A1	collagen type XII alpha 1 chain
71	HDAC2	histone deacetylase 2	60	ZZZ3	zinc finger ZZ-type containing 3	60	PARD3	par-3 family cell polarity regulator
71	CRIPT	CXXC repeat containing interactor of PDZ3 domain	59	NCOA1	nuclear receptor coactivator 1	60	DAAM1	dishevelled associated activator of morphogenesis 1
70	ATP6V0D2	ATPase H+ transporting V0 subunit d2	59	AKAP13	A-kinase anchoring protein 13	60	MCPH1	microcephalin 1
70	MYO1D	myosin ID	58	MCTP1	multiple C2 and transmembrane domain containing 1	59	PALLD	palladin, cytoskeletal associated protein
70	PGBD1	piggyBac transposable element derived 1	58	TMEM117	transmembrane protein 117	57	PARP8	poly(ADP-ribose) polymerase family member 8
70	UTP20	UTP20, small subunit processome component	57	SIPA1L1	signal induced proliferation associated 1 like 1	56	CDC27	cell division cycle 27
69	ERCC6L2	ERCC excision repair 6 like 2	56	C5orf24	chromosome 5 open reading frame 24	56	NFATC2	nuclear factor of activated T cells 2
69	FANCF	FA complementation group F	56	TAOK1	TAO kinase 1	56	AJAP1	adherens junctions associated protein 1
69	EVI5	ecotropic viral integration site 5	56	ENTPD1	ectonucleoside triphosphate diphosphohydrolase 1	56	CYP24A1	cytochrome P450 family 24 subfamily A member 1
69	MDM2	MDM2 proto-oncogene	55	FHL3	four and a half LIM domains 3	55	PLXNC1	plexin C1
69	RASSF8	Ras association domain family member 8	55	IPO11	importin 11	55	TOR1AIP2	torsin 1A interacting protein 2
67	TMEM184C	transmembrane protein 184C	54	MTF2	metal response element binding transcription factor 2	55	IRF4	interferon regulatory factor 4
67	DNAJC24	DnaJ heat shock protein family (Hsp40) member C24	53	LETM2	leucine zipper and EF-hand containing transmembrane protein 2	55	ZFP90	ZFP90 zinc finger protein
67	GPATCH2	G-patch domain containing 2	51	NBEAL1	neurobeachin like 1	55	GNG4	G protein subunit gamma 4
67	TOR1AIP2	torsin 1A interacting protein 2	51	ROCK2	Rho associated coiled-coil containing protein kinase 2	54	PDGFC	platelet derived growth factor C
66	TSSC4	tumor suppressing subtransferable candidate 4	51	HSD17B4	hydroxysteroid 17-beta dehydrogenase 4	54	STX11	syntaxin 11
65	NR3C1	nuclear receptor subfamily 3 group C member 1	50	PLD1	phospholipase D1	54	ETV1	ETS variant 1
65	DPY19L4	dpy-19 like 4				54	ENTPD1	ectonucleoside triphosphate diphosphohydrolase 1
64	KCTD10	potassium channel tetramerization domain containing 10				52	TMEM135	transmembrane protein 135
63	NUDT5	nudix hydrolase 5				52	CCSER1	coiled-coil serine rich protein 1
63	FAM126A	family with sequence similarity 126 member A				52	ZZEF1	zinc finger ZZ-type and EF-hand domain containing 1
63	TBC1D30	TBC1 domain family member 30				51	ATE1	arginyltransferase 1
63	FAM117B	family with sequence similarity 117 member B				51	PTPN3	protein tyrosine phosphatase, non-receptor type 3
62	ANKRD54	ankyrin repeat domain 54				51	EXOC4	exocyst complex component 4
62	ELMO1	engulfment and cell motility 1				51	ADARB2	adenosine deaminase, RNA specific B2 (inactive)
62	PPT2	palmitoyl-protein thioesterase 2				51	SMAD5	SMAD family member 5
61	FBXO44	F-box protein 44				50	PLCL1	phospholipase C like 1 (inactive)
61	CDC14A	cell division cycle 14A
61	CBFA2T2	CBFA2/RUNX1 translocation partner 2
61	ZNF234	zinc finger protein 234
61	ESCO2	establishment of sister chromatid cohesion N-acetyltransferase 2
61	RELL1	RELT like 1
61	TVP23C	trans-golgi network vesicle protein 23 homolog C
60	STX11	syntaxin 11
60	CFLAR	CASP8 and FADD like apoptosis regulator
60	SFMBT1	Scm like with four mbt domains 1
59	ZNF451	zinc finger protein 451
59	RSL1D1	ribosomal L1 domain containing 1
59	EPB41L4A	erythrocyte membrane protein band 4.1 like 4A
59	GNG4	G protein subunit gamma 4
58	CCDC50	coiled-coil domain containing 50
58	TBXA2R	thromboxane A2 receptor
58	JAZF1	JAZF zinc finger 1
57	ABCC12	ATP binding cassette subfamily C member 12
57	ATXN2L	ataxin 2 like
57	TNKS	tankyrase
57	CHEK1	checkpoint kinase 1
56	TSEN2	tRNA splicing endonuclease subunit 2
56	C7	complement C7
56	ZNF639	zinc finger protein 639
55	GNB4	G protein subunit beta 4
55	NR3C2	nuclear receptor subfamily 3 group C member 2
55	KIF13B	kinesin family member 13B
54	SHISA2	shisa family member 2
54	GSK3B	glycogen synthase kinase 3 beta
54	ABCB5	ATP binding cassette subfamily B member 5
54	ANKS1B	ankyrin repeat and sterile alpha motif domain containing 1B
54	SMC5	structural maintenance of chromosomes 5
53	RASD1	ras related dexamethasone induced 1
53	EGLN1	egl-9 family hypoxia inducible factor 1
53	MSI2	musashi RNA binding protein 2
53	EIF5A2	eukaryotic translation initiation factor 5A2
52	COL1A1	collagen type I alpha 1 chain
52	TIMP2	TIMP metallopeptidase inhibitor 2
52	AIF1L	allograft inflammatory factor 1 like
52	LAMB4	laminin subunit beta 4
52	IL1RAP	interleukin 1 receptor accessory protein
51	CSMD3	CUB and Sushi multiple domains 3
51	MLLT1	MLLT1, super elongation complex subunit
51	MAPK10	mitogen-activated protein kinase 10
51	PLEKHA1	pleckstrin homology domain containing A1
50	ARID4A	AT-rich interaction domain 4A
50	MRPL19	mitochondrial ribosomal protein L19
50	NEURL1B	neuralized E3 ubiquitin protein ligase 1B
50	JAM2	junctional adhesion molecule 2
50	HELB	DNA helicase B
