# Supplementary material for: Placental microRNA methylome signatures may serve as biomarkers and therapeutic targets for prenatally opioid-exposed infants with neonatal opioid withdrawal syndrome
Source: Front Genet. 2023 Jun 15;14:1215472. doi: 10.3389/fgene.2023.1215472 (PMC10332887; doi:10.3389/fgene.2023.1215472)
Supplement: Supplementary file 9 [file Table1.XLSX]

## Sheet: Sheet1
Supplementary Table1. Target genes for aberrantly methylated miRNAs miR-1268A, miR-558, with a target score of 60% or higher
Analysis of +Opioids/+NOWS versus +Opioids/-NOWS
miR-1268A						miR-558
hsa-miR-1268-A			hsa-miR-1268-B			hsa-miR-558
5 predicted target			5 predicted targets			55 predicted targets
Target Score	Gene Symbol	Gene Description	Target Score	Gene Symbol	Gene Description	Target Score	Gene Symbol	Gene Description
82	CMIP	c-Maf inducing protein	82	CMIP	c-Maf inducing protein	97	ANKS1A	ankyrin repeat and sterile alpha motif domain containing 1A
56	BMP8A	bone morphogenetic protein 8a	56	BMP8A	bone morphogenetic protein 8a	95	NECAP1	NECAP endocytosis associated 1
54	NKIRAS2	NFKB inhibitor interacting Ras like 2	53	CBFA2T2	CBFA2/RUNX1 translocation partner 2	95	SENP7	SUMO specific peptidase 7
53	CSMD3	CUB and Sushi multiple domains 3	53	CSMD3	CUB and Sushi multiple domains 3	94	ULK1	unc-51 like autophagy activating kinase 1
53	CBFA2T2	CBFA2/RUNX1 translocation partner 2	54	NKIRAS2	NFKB inhibitor interacting Ras like 2	94	DIS3L2	DIS3 like 3'-5' exoribonuclease 2
						87	WIPF3	WAS/WASL interacting protein family member 3
						87	CARD8	caspase recruitment domain family member 8
						86	ZZZ3	zinc finger ZZ-type containing 3
						85	ELF2	E74 like ETS transcription factor 2
						85	CUL3	cullin 3
						85	STK39	serine/threonine kinase 39
						84	HECTD1	HECT domain E3 ubiquitin protein ligase 1
						84	LPP	LIM domain containing preferred translocation partner in lipoma
						84	RCOR1	REST corepressor 1
						84	PLD1	phospholipase D1
						83	MXI1	MAX interactor 1, dimerization protein
						79	SESN1	sestrin 1
						78	PKP1	plakophilin 1
						78	PDE4B	phosphodiesterase 4B
						78	ZNF594	zinc finger protein 594
						78	G6PC2	glucose-6-phosphatase catalytic subunit 2
						77	TOR1AIP2	torsin 1A interacting protein 2
						74	BMP2K	BMP2 inducible kinase
						72	ALG9	ALG9, alpha-1,2-mannosyltransferase
						71	STAG1	stromal antigen 1
						71	RIMBP2	RIMS binding protein 2
						70	PAPPA	pappalysin 1
						69	ULK2	unc-51 like autophagy activating kinase 2
						69	KCTD10	potassium channel tetramerization domain containing 10
						67	ANKRD28	ankyrin repeat domain 28
						65	ZNRF1	zinc and ring finger 1
						64	FGFR1OP2	FGFR1 oncogene partner 2
						63	AGAP1	ArfGAP with GTPase domain, ankyrin repeat and PH domain 1
						63	RAB37	RAB37, member RAS oncogene family
						62	FBXO16	F-box protein 16
						62	PPP1R3E	protein phosphatase 1 regulatory subunit 3E
						61	FBXL17	F-box and leucine rich repeat protein 17
						60	AGPAT4	1-acylglycerol-3-phosphate O-acyltransferase 4
						60	SLC1A3	solute carrier family 1 member 3
						59	NSD1	nuclear receptor binding SET domain protein 1
						58	DCLK1	doublecortin like kinase 1
						58	BMP8A	bone morphogenetic protein 8a
						58	PPP3CB	protein phosphatase 3 catalytic subunit beta
						57	ENTPD1	ectonucleoside triphosphate diphosphohydrolase 1
						55	ATXN2L	ataxin 2 like
						55	REG3G	regenerating family member 3 gamma
						54	GNG12	G protein subunit gamma 12
						53	ATP2C1	ATPase secretory pathway Ca2+ transporting 1
						53	PSEN1	presenilin 1
						52	EXOC6B	exocyst complex component 6B
						51	BCR	BCR, RhoGEF and GTPase activating protein
						51	LHFPL3	LHFPL tetraspan subfamily member 3
						50	INO80D	INO80 complex subunit D
						50	WNT5A	Wnt family member 5A
						50	MEIS1	Meis homeobox 1
