# Supplementary material for: Placental microRNA methylome signatures may serve as biomarkers and therapeutic targets for prenatally opioid-exposed infants with neonatal opioid withdrawal syndrome
Source: Front Genet. 2023 Jun 15;14:1215472. doi: 10.3389/fgene.2023.1215472 (PMC10332887; doi:10.3389/fgene.2023.1215472)
Supplement: Supplementary file 10 [file Table10.XLSX]

## Sheet: Sheet1
Supplementary Table 9. Target genes for aberrantly methylated miRNAs miR-3621, miR-548C with a target score of 60% or higher
		Analysis of (+Opioids/+NOWS), + (+Opioids/-NOWS), versus (-Opioids/-NOWS, control).
miR-3621			miR-548C
hsa-miR-3621			hsa-miR-548C-5p			hsa-miR-548C-3p
4 predicted targets			115 predicted targets			249 predicted targets
Target Score	Gene Symbol	Gene Description	Target Score	Gene Symbol	Gene Description	Target Score	Gene Symbol	Gene Description
69	SACM1L	SAC1 like phosphatidylinositide phosphatase	99	SACS	sacsin molecular chaperone	100	SPTY2D1	SPT2 chromatin protein domain containing 1
65	SLC43A2	solute carrier family 43 member 2	98	PRKAA1	protein kinase AMP-activated catalytic subunit alpha 1	100	EBF1	EBF transcription factor 1
61	ZNF213	zinc finger protein 213	98	C5orf24	chromosome 5 open reading frame 24	100	RC3H1	ring finger and CCCH-type domains 1
56	SETBP1	SET binding protein 1	98	GULP1	GULP PTB domain containing engulfment adaptor 1	99	GAB1	GRB2 associated binding protein 1
			97	RC3H1	ring finger and CCCH-type domains 1	99	GUCY1A2	guanylate cyclase 1 soluble subunit alpha 2
			96	GPR85	G protein-coupled receptor 85	99	CPEB3	cytoplasmic polyadenylation element binding protein 3
			95	TMED7	transmembrane p24 trafficking protein 7	99	DDX46	DEAD-box helicase 46
			95	LATS1	large tumor suppressor kinase 1	98	PRKAA1	protein kinase AMP-activated catalytic subunit alpha 1
			94	THSD7A	thrombospondin type 1 domain containing 7A	98	HIPK2	homeodomain interacting protein kinase 2
			93	NUMB	NUMB, endocytic adaptor protein	98	PURA	purine rich element binding protein A
			93	LMX1A	LIM homeobox transcription factor 1 alpha	98	ARPP19	cAMP regulated phosphoprotein 19
			93	MEIS2	Meis homeobox 2	98	TLL1	tolloid like 1
			92	ARL13B	ADP ribosylation factor like GTPase 13B	98	RIMS2	regulating synaptic membrane exocytosis 2
			91	PITX2	paired like homeodomain 2	97	SP3	Sp3 transcription factor
			88	HLTF	helicase like transcription factor	97	DCBLD2	discoidin, CUB and LCCL domain containing 2
			87	C9orf40	chromosome 9 open reading frame 40	97	COBLL1	cordon-bleu WH2 repeat protein like 1
			86	PDE4D	phosphodiesterase 4D	97	THSD7A	thrombospondin type 1 domain containing 7A
			86	TMEM200A	transmembrane protein 200A	97	NEK1	NIMA related kinase 1
			85	RASSF8	Ras association domain family member 8	97	NTRK2	neurotrophic receptor tyrosine kinase 2
			85	HDAC9	histone deacetylase 9	96	TGFBR2	transforming growth factor beta receptor 2
			84	GPC6	glypican 6	96	KATNAL1	katanin catalytic subunit A1 like 1
			83	FNDC3B	fibronectin type III domain containing 3B	96	MCTP1	multiple C2 and transmembrane domain containing 1
			82	LIN7A	lin-7 homolog A, crumbs cell polarity complex component	96	ATG3	autophagy related 3
			82	PAX5	paired box 5	95	MBTD1	mbt domain containing 1
			82	MDFIC	MyoD family inhibitor domain containing	95	PRICKLE1	prickle planar cell polarity protein 1
			82	CA8	carbonic anhydrase 8	95	NETO1	neuropilin and tolloid like 1
			82	PPEF2	protein phosphatase with EF-hand domain 2	95	PHC3	polyhomeotic homolog 3
			81	ACBD5	acyl-CoA binding domain containing 5	95	STOX2	storkhead box 2
			81	DIP2B	disco interacting protein 2 homolog B	95	GTF2IRD1	GTF2I repeat domain containing 1
			81	GUCY1A2	guanylate cyclase 1 soluble subunit alpha 2	95	HECW1	HECT, C2 and WW domain containing E3 ubiquitin protein ligase 1
			81	PPP5C	protein phosphatase 5 catalytic subunit	94	UCHL5	ubiquitin C-terminal hydrolase L5
			80	GPSM2	G protein signaling modulator 2	94	MANEA	mannosidase endo-alpha
			80	2022-03-01	membrane associated ring-CH-type finger 1	94	FLT3	fms related tyrosine kinase 3
			79	KIF24	kinesin family member 24	94	C5orf24	chromosome 5 open reading frame 24
			79	NETO1	neuropilin and tolloid like 1	93	ZFP42	ZFP42 zinc finger protein
			79	CDC42BPB	CDC42 binding protein kinase beta	93	RASSF8	Ras association domain family member 8
			79	CLIP4	CAP-Gly domain containing linker protein family member 4	93	ADAM23	ADAM metallopeptidase domain 23
			79	NUFIP2	nuclear FMR1 interacting protein 2	93	FNDC3B	fibronectin type III domain containing 3B
			78	HINT3	histidine triad nucleotide binding protein 3	93	LSM11	LSM11, U7 small nuclear RNA associated
			77	BTC	betacellulin	93	RBM27	RNA binding motif protein 27
			76	NRG1	neuregulin 1	93	PRDM16	PR/SET domain 16
			76	PLCB1	phospholipase C beta 1	93	ELAVL4	ELAV like RNA binding protein 4
			75	RABGAP1L	RAB GTPase activating protein 1 like	93	MIPOL1	mirror-image polydactyly 1
			75	CACNB4	calcium voltage-gated channel auxiliary subunit beta 4	93	LRRTM1	leucine rich repeat transmembrane neuronal 1
			75	RAB31	RAB31, member RAS oncogene family	92	DIP2A	disco interacting protein 2 homolog A
			74	HCN1	hyperpolarization activated cyclic nucleotide gated potassium channel 1	92	HCN1	hyperpolarization activated cyclic nucleotide gated potassium channel 1
			74	ELAVL4	ELAV like RNA binding protein 4	92	RNF145	ring finger protein 145
			73	KATNAL1	katanin catalytic subunit A1 like 1	92	STAG1	stromal antigen 1
			72	CNTN5	contactin 5	91	PLCB1	phospholipase C beta 1
			71	TRIM36	tripartite motif containing 36	91	PIAS2	protein inhibitor of activated STAT 2
			71	SOX14	SRY-box 14	91	ARAP2	ArfGAP with RhoGAP domain, ankyrin repeat and PH domain 2
			71	SLC15A5	solute carrier family 15 member 5	91	KCNN3	potassium calcium-activated channel subfamily N member 3
			71	ADARB2	adenosine deaminase, RNA specific B2 (inactive)	91	MSI2	musashi RNA binding protein 2
			71	CAMTA1	calmodulin binding transcription activator 1	90	EPRS	glutamyl-prolyl-tRNA synthetase
			70	ADAM17	ADAM metallopeptidase domain 17	90	BTC	betacellulin
			70	NTRK2	neurotrophic receptor tyrosine kinase 2	90	WDFY3	WD repeat and FYVE domain containing 3
			70	PRDM10	PR/SET domain 10	90	THRB	thyroid hormone receptor beta
			69	SAR1B	secretion associated Ras related GTPase 1B	90	ARL13B	ADP ribosylation factor like GTPase 13B
			69	CDC42BPA	CDC42 binding protein kinase alpha	90	SETBP1	SET binding protein 1
			68	ASCC1	activating signal cointegrator 1 complex subunit 1	89	VPS13D	vacuolar protein sorting 13 homolog D
			67	KCNC2	potassium voltage-gated channel subfamily C member 2	89	GPC6	glypican 6
			67	DHRS7	dehydrogenase/reductase 7	89	NUFIP2	nuclear FMR1 interacting protein 2
			67	SEPSECS	Sep (O-phosphoserine) tRNA:Sec (selenocysteine) tRNA synthase	89	NTNG1	netrin G1
			67	PPP3CB	protein phosphatase 3 catalytic subunit beta	88	KCNC2	potassium voltage-gated channel subfamily C member 2
			67	PEG10	paternally expressed 10	88	KIF24	kinesin family member 24
			67	RORB	RAR related orphan receptor B	88	RBFOX1	RNA binding fox-1 homolog 1
			66	THRB	thyroid hormone receptor beta	88	ZBTB24	zinc finger and BTB domain containing 24
			66	BRIX1	BRX1, biogenesis of ribosomes	88	PPFIA2	PTPRF interacting protein alpha 2
			66	KLHL23	kelch like family member 23	88	CDK12	cyclin dependent kinase 12
			65	SOCS4	suppressor of cytokine signaling 4	87	FAR1	fatty acyl-CoA reductase 1
			64	RAD1	RAD1 checkpoint DNA exonuclease	87	CACNB4	calcium voltage-gated channel auxiliary subunit beta 4
			64	ADIPOQ	adiponectin, C1Q and collagen domain containing	86	FAM19A2	family with sequence similarity 19 member A2, C-C motif chemokine like
			64	ZNF239	zinc finger protein 239	86	REL	REL proto-oncogene, NF-kB subunit
			64	AKT3	AKT serine/threonine kinase 3	86	NUMB	NUMB, endocytic adaptor protein
			64	DDHD1	DDHD domain containing 1	86	GRK5	G protein-coupled receptor kinase 5
			63	SUPT3H	SPT3 homolog, SAGA and STAGA complex component	86	PINK1	PTEN induced kinase 1
			63	NBEA	neurobeachin	86	PITPNM3	PITPNM family member 3
			63	MSI2	musashi RNA binding protein 2	86	SOCS4	suppressor of cytokine signaling 4
			62	FAM53C	family with sequence similarity 53 member C	85	NFATC2	nuclear factor of activated T cells 2
			62	MAVS	mitochondrial antiviral signaling protein	85	TRRAP	transformation/transcription domain associated protein
			62	PXDN	peroxidasin	85	EIF4E3	eukaryotic translation initiation factor 4E family member 3
			61	RHOBTB1	Rho related BTB domain containing 1	85	PIP4K2A	phosphatidylinositol-5-phosphate 4-kinase type 2 alpha
			61	ELF1	E74 like ETS transcription factor 1	84	ADAM10	ADAM metallopeptidase domain 10
			61	JAZF1	JAZF zinc finger 1	84	TCF3	transcription factor 3
			60	G2E3	G2/M-phase specific E3 ubiquitin protein ligase	84	RHOBTB1	Rho related BTB domain containing 1
			59	STOX2	storkhead box 2	84	SYNE2	spectrin repeat containing nuclear envelope protein 2
			58	RALGPS1	Ral GEF with PH domain and SH3 binding motif 1	84	SHH	sonic hedgehog signaling molecule
			58	ARHGAP42	Rho GTPase activating protein 42	84	TCF4	transcription factor 4
			58	HTR4	5-hydroxytryptamine receptor 4	83	HSF1	heat shock transcription factor 1
			58	SIK1	salt inducible kinase 1	83	DNER	delta/notch like EGF repeat containing
			58	EFCAB5	EF-hand calcium binding domain 5	83	IL6ST	interleukin 6 signal transducer
			58	GAB1	GRB2 associated binding protein 1	82	TMED7	transmembrane p24 trafficking protein 7
			57	GNAO1	G protein subunit alpha o1	82	INPP5B	inositol polyphosphate-5-phosphatase B
			57	DHODH	dihydroorotate dehydrogenase (quinone)	82	CNTN5	contactin 5
			57	PIK3CB	phosphatidylinositol-4,5-bisphosphate 3-kinase catalytic subunit beta	81	SAR1B	secretion associated Ras related GTPase 1B
			57	MCTP1	multiple C2 and transmembrane domain containing 1	81	SEPHS1	selenophosphate synthetase 1
			57	SACM1L	SAC1 like phosphatidylinositide phosphatase	81	OPRM1	opioid receptor mu 1
			55	ROBO1	roundabout guidance receptor 1	81	IRX2	iroquois homeobox 2
			55	OSBPL8	oxysterol binding protein like 8	81	SCPEP1	serine carboxypeptidase 1
			55	PSPH	phosphoserine phosphatase	81	MEIS2	Meis homeobox 2
			55	VANGL1	VANGL planar cell polarity protein 1	80	CLASP2	cytoplasmic linker associated protein 2
			54	XKR4	XK related 4	80	BTBD11	BTB domain containing 11
			54	CLASP2	cytoplasmic linker associated protein 2	80	EFCAB5	EF-hand calcium binding domain 5
			54	ATXN7	ataxin 7	79	PIK3CB	phosphatidylinositol-4,5-bisphosphate 3-kinase catalytic subunit beta
			54	SLC23A2	solute carrier family 23 member 2	79	TAOK3	TAO kinase 3
			54	DOCK10	dedicator of cytokinesis 10	79	STAU1	staufen double-stranded RNA binding protein 1
			52	SYNCRIP	synaptotagmin binding cytoplasmic RNA interacting protein	79	PRDM10	PR/SET domain 10
			52	SLMAP	sarcolemma associated protein	78	MTO1	mitochondrial tRNA translation optimization 1
			52	PBX2	PBX homeobox 2	78	LRP8	LDL receptor related protein 8
			52	PTEN	phosphatase and tensin homolog	78	CPPED1	calcineurin like phosphoesterase domain containing 1
			51	F13A1	coagulation factor XIII A chain	78	RBMS3	RNA binding motif single stranded interacting protein 3
			51	COBLL1	cordon-bleu WH2 repeat protein like 1	78	CAPZA2	capping actin protein of muscle Z-line subunit alpha 2
			51	KCNN3	potassium calcium-activated channel subfamily N member 3	78	ZBTB46	zinc finger and BTB domain containing 46
			51	MRO	maestro	78	GPR137B	G protein-coupled receptor 137B
			50	KLHL3	kelch like family member 3	78	BCAT1	branched chain amino acid transaminase 1
						78	ISY1	ISY1 splicing factor homolog
						77	UHRF1	ubiquitin like with PHD and ring finger domains 1
						77	CUX1	cut like homeobox 1
						77	CLIP4	CAP-Gly domain containing linker protein family member 4
						77	TOPORS	TOP1 binding arginine/serine rich protein
						77	ESRRG	estrogen related receptor gamma
						76	TRAK1	trafficking kinesin protein 1
						76	SRRM1	serine and arginine repetitive matrix 1
						76	SNX29	sorting nexin 29
						75	EYA3	EYA transcriptional coactivator and phosphatase 3
						75	SS18L1	SS18L1, nBAF chromatin remodeling complex subunit
						75	ELAVL2	ELAV like RNA binding protein 2
						75	CACNB2	calcium voltage-gated channel auxiliary subunit beta 2
						74	UBR2	ubiquitin protein ligase E3 component n-recognin 2
						74	SLMAP	sarcolemma associated protein
						74	EVI5	ecotropic viral integration site 5
						73	CCDC88C	coiled-coil domain containing 88C
						73	SLC35F2	solute carrier family 35 member F2
						73	MEF2C	myocyte enhancer factor 2C
						73	KDM2A	lysine demethylase 2A
						73	PLXNA4	plexin A4
						73	TUBGCP3	tubulin gamma complex associated protein 3
						73	WWTR1	WW domain containing transcription regulator 1
						72	DIXDC1	DIX domain containing 1
						72	RNF169	ring finger protein 169
						72	HEATR1	HEAT repeat containing 1
						72	RERE	arginine-glutamic acid dipeptide repeats
						72	LRPAP1	LDL receptor related protein associated protein 1
						71	DNAJC27	DnaJ heat shock protein family (Hsp40) member C27
						71	NOC3L	NOC3 like DNA replication regulator
						71	DIP2B	disco interacting protein 2 homolog B
						71	MTMR9	myotubularin related protein 9
						71	PCDHB4	protocadherin beta 4
						70	KLF11	Kruppel like factor 11
						70	ELF1	E74 like ETS transcription factor 1
						70	KCNA6	potassium voltage-gated channel subfamily A member 6
						70	AGAP1	ArfGAP with GTPase domain, ankyrin repeat and PH domain 1
						70	PTEN	phosphatase and tensin homolog
						70	RASSF3	Ras association domain family member 3
						69	TRAF4	TNF receptor associated factor 4
						69	C11orf95	chromosome 11 open reading frame 95
						69	SLC1A3	solute carrier family 1 member 3
						69	AKT3	AKT serine/threonine kinase 3
						69	ST6GALNAC5	ST6 N-acetylgalactosaminide alpha-2,6-sialyltransferase 5
						68	TNKS2	tankyrase 2
						68	C1RL	complement C1r subcomponent like
						68	PM20D2	peptidase M20 domain containing 2
						68	GALNT13	polypeptide N-acetylgalactosaminyltransferase 13
						67	ZNF106	zinc finger protein 106
						67	OSBPL8	oxysterol binding protein like 8
						67	ATP8A2	ATPase phospholipid transporting 8A2
						67	PARG	poly(ADP-ribose) glycohydrolase
						66	PTPRQ	protein tyrosine phosphatase, receptor type Q
						66	HNRNPL	heterogeneous nuclear ribonucleoprotein L
						66	LMO3	LIM domain only 3
						65	LIN7A	lin-7 homolog A, crumbs cell polarity complex component
						65	ZNF709	zinc finger protein 709
						65	TFDP1	transcription factor Dp-1
						65	PPP3CB	protein phosphatase 3 catalytic subunit beta
						65	CA8	carbonic anhydrase 8
						65	LRCH1	leucine rich repeats and calponin homology domain containing 1
						65	HLCS	holocarboxylase synthetase
						65	RIMKLB	ribosomal modification protein rimK like family member B
						65	RNF14	ring finger protein 14
						64	RAD1	RAD1 checkpoint DNA exonuclease
						64	TICAM2	toll like receptor adaptor molecule 2
						64	SKP1	S-phase kinase associated protein 1
						64	CYP39A1	cytochrome P450 family 39 subfamily A member 1
						63	2022-03-01	membrane associated ring-CH-type finger 1
						63	SLC23A2	solute carrier family 23 member 2
						63	SAMD4B	sterile alpha motif domain containing 4B
						62	CXCL8	C-X-C motif chemokine ligand 8
						62	PDE4D	phosphodiesterase 4D
						62	ATXN7	ataxin 7
						62	SEMA4C	semaphorin 4C
						62	ZNF839	zinc finger protein 839
						62	MACF1	microtubule-actin crosslinking factor 1
						61	TRIM36	tripartite motif containing 36
						61	AHCTF1	AT-hook containing transcription factor 1
						61	ENPP3	ectonucleotide pyrophosphatase/phosphodiesterase 3
						61	LMX1A	LIM homeobox transcription factor 1 alpha
						61	RAB31	RAB31, member RAS oncogene family
						60	ASAP1	ArfGAP with SH3 domain, ankyrin repeat and PH domain 1
						60	HDAC9	histone deacetylase 9
						60	NEU1	neuraminidase 1
						60	GFRA1	GDNF family receptor alpha 1
						60	ADARB2	adenosine deaminase, RNA specific B2 (inactive)
						60	VANGL1	VANGL planar cell polarity protein 1
						60	RUNX2	runt related transcription factor 2
						59	YAF2	YY1 associated factor 2
						59	PTPN14	protein tyrosine phosphatase, non-receptor type 14
						59	METTL16	methyltransferase like 16
						58	ECT2L	epithelial cell transforming 2 like
						58	TOP2A	DNA topoisomerase II alpha
						58	FOXA1	forkhead box A1
						57	CUL5	cullin 5
						57	ANKRD13A	ankyrin repeat domain 13A
						57	CCPG1	cell cycle progression 1
						57	PCDH18	protocadherin 18
						57	DDHD1	DDHD domain containing 1
						56	CCSAP	centriole, cilia and spindle associated protein
						56	TRIT1	tRNA isopentenyltransferase 1
						56	SESN1	sestrin 1
						56	CYFIP1	cytoplasmic FMR1 interacting protein 1
						56	GPI	glucose-6-phosphate isomerase
						56	MYT1L	myelin transcription factor 1 like
						56	CFLAR	CASP8 and FADD like apoptosis regulator
						55	EBF3	EBF transcription factor 3
						55	CAST	calpastatin
						54	MYT1	myelin transcription factor 1
						54	RABGAP1L	RAB GTPase activating protein 1 like
						54	PSMD5	proteasome 26S subunit, non-ATPase 5
						54	CCND1	cyclin D1
						54	METTL21A	methyltransferase like 21A
						53	FOXO1	forkhead box O1
						53	CTTN	cortactin
						53	ETV6	ETS variant 6
						53	ARHGAP42	Rho GTPase activating protein 42
						53	CREBBP	CREB binding protein
						53	UBE2H	ubiquitin conjugating enzyme E2 H
						53	PSPH	phosphoserine phosphatase
						52	WDHD1	WD repeat and HMG-box DNA binding protein 1
						52	SNX10	sorting nexin 10
						52	TMED4	transmembrane p24 trafficking protein 4
						52	PARP16	poly(ADP-ribose) polymerase family member 16
						52	DDX10	DEAD-box helicase 10
						51	CFTR	cystic fibrosis transmembrane conductance regulator
						51	RALGPS1	Ral GEF with PH domain and SH3 binding motif 1
						51	GULP1	GULP PTB domain containing engulfment adaptor 1
						51	SNTG1	syntrophin gamma 1
						51	ZCCHC4	zinc finger CCHC-type containing 4
						50	FILIP1L	filamin A interacting protein 1 like
						50	SYPL1	synaptophysin like 1
						50	LRIG1	leucine rich repeats and immunoglobulin like domains 1
