# Supplementary material for: Placental microRNA methylome signatures may serve as biomarkers and therapeutic targets for prenatally opioid-exposed infants with neonatal opioid withdrawal syndrome
Source: Front Genet. 2023 Jun 15;14:1215472. doi: 10.3389/fgene.2023.1215472 (PMC10332887; doi:10.3389/fgene.2023.1215472)
Supplement: Supplementary file 11 [file Table12.XLSX]

## Sheet: Sheet1
Supplementary Table 13. Target genes for aberrantly methylated miRNAs miR-592, miR-34B, miR-1256 with a target score of 60% or higher
		Analysis of (+Opioids/+NOWS), + (+Opioids/-NOWS), versus (-Opioids/-NOWS, control).
miR-592			miR-34B						miR-1256
hsa-miR-592			hsa-miR-34B-5p			hsa-miR-34B-3p			hsa-miR-1256
24 predicted targets			34 predicted targets			44 predicted targets			33 predicted targets
Target Score	Gene Symbol	Gene Description	Target Score	Gene Symbol	Gene Description	Target Score	Gene Symbol	Gene Description	Target Score	Gene Symbol	Gene Description
95	LRRC4C	leucine rich repeat containing 4C	96	THRB	thyroid hormone receptor beta	95	G2E3	G2/M-phase specific E3 ubiquitin protein ligase	94	RALGPS1	Ral GEF with PH domain and SH3 binding motif 1
86	CCDC149	coiled-coil domain containing 149	92	KCNA1	potassium voltage-gated channel subfamily A member 1	84	CPEB3	cytoplasmic polyadenylation element binding protein 3	86	STOX2	storkhead box 2
85	SART1	spliceosome associated factor 1, recruiter of U4/U6.U5 tri-snRNP	91	PHACTR1	phosphatase and actin regulator 1	83	NCAPG2	non-SMC condensin II complex subunit G2	85	H6PD	hexose-6-phosphate dehydrogenase/glucose 1-dehydrogenase
84	LAMC1	laminin subunit gamma 1	81	NDRG1	N-myc downstream regulated 1	83	GUCY1A2	guanylate cyclase 1 soluble subunit alpha 2	83	TAB2	TGF-beta activated kinase 1 (MAP3K7) binding protein 2
84	C5orf24	chromosome 5 open reading frame 24	76	UCHL5	ubiquitin C-terminal hydrolase L5	81	ATP8A2	ATPase phospholipid transporting 8A2	80	DHX9	DExH-box helicase 9
80	PDE4D	phosphodiesterase 4D	75	OLFM4	olfactomedin 4	79	PCDHB4	protocadherin beta 4	80	PRR14L	proline rich 14 like
79	ATXN7	ataxin 7	74	TMED7	transmembrane p24 trafficking protein 7	79	VANGL1	VANGL planar cell polarity protein 1	80	SYNE2	spectrin repeat containing nuclear envelope protein 2
76	KLHL12	kelch like family member 12	74	PXDN	peroxidasin	78	HELLS	helicase, lymphoid specific	78	COBLL1	cordon-bleu WH2 repeat protein like 1
76	SNX29	sorting nexin 29	72	MDFIC	MyoD family inhibitor domain containing	77	MAP2K4	mitogen-activated protein kinase kinase 4	75	GPR85	G protein-coupled receptor 85
75	ARHGAP42	Rho GTPase activating protein 42	72	JAZF1	JAZF zinc finger 1	76	MYT1L	myelin transcription factor 1 like	74	ANKRD29	ankyrin repeat domain 29
72	IL6ST	interleukin 6 signal transducer	72	TCF4	transcription factor 4	75	MSI2	musashi RNA binding protein 2	74	RAB2A	RAB2A, member RAS oncogene family
71	PCM1	pericentriolar material 1	71	ADGRL2	adhesion G protein-coupled receptor L2	73	BRIX1	BRX1, biogenesis of ribosomes	74	BCAT2	branched chain amino acid transaminase 2
71	KDM2A	lysine demethylase 2A	69	FAM192A	family with sequence similarity 192 member A	72	SYNCRIP	synaptotagmin binding cytoplasmic RNA interacting protein	73	RXRA	retinoid X receptor alpha
70	KATNAL1	katanin catalytic subunit A1 like 1	68	NETO1	neuropilin and tolloid like 1	72	ADAMTSL1	ADAMTS like 1	73	ST6GALNAC5	ST6 N-acetylgalactosaminide alpha-2,6-sialyltransferase 5
68	TNF	tumor necrosis factor	67	ETV6	ETS variant 6	71	NETO1	neuropilin and tolloid like 1	72	NTRK2	neurotrophic receptor tyrosine kinase 2
67	EIF4E3	eukaryotic translation initiation factor 4E family member 3	67	XRCC6	X-ray repair cross complementing 6	71	GATC	glutamyl-tRNA amidotransferase subunit C	71	ADGRL2	adhesion G protein-coupled receptor L2
65	OPA3	OPA3, outer mitochondrial membrane lipid metabolism regulator	65	RPS6KA4	ribosomal protein S6 kinase A4	70	ZNF664	zinc finger protein 664	71	NUDT7	nudix hydrolase 7
64	HLTF	helicase like transcription factor	64	ESRRG	estrogen related receptor gamma	70	MDGA2	MAM domain containing glycosylphosphatidylinositol anchor 2	68	FAM222B	family with sequence similarity 222 member B
60	THRB	thyroid hormone receptor beta	62	RAB43	RAB43, member RAS oncogene family	68	RNF169	ring finger protein 169	66	LHPP	phospholysine phosphohistidine inorganic pyrophosphate phosphatase
59	CA8	carbonic anhydrase 8	61	TAB2	TGF-beta activated kinase 1 (MAP3K7) binding protein 2	68	PUS1	pseudouridine synthase 1	65	RAD23B	RAD23 homolog B, nucleotide excision repair protein
57	KLF11	Kruppel like factor 11	61	PITPNC1	phosphatidylinositol transfer protein cytoplasmic 1	68	NUFIP2	nuclear FMR1 interacting protein 2	65	RAB31	RAB31, member RAS oncogene family
57	GFRA1	GDNF family receptor alpha 1	60	PAK1	p21 (RAC1) activated kinase 1	67	RCCD1	RCC1 domain containing 1	63	SETBP1	SET binding protein 1
53	STOX2	storkhead box 2	60	SP3	Sp3 transcription factor	67	KDM2A	lysine demethylase 2A	62	SRRM1	serine and arginine repetitive matrix 1
51	ST7	suppression of tumorigenicity 7	58	REL	REL proto-oncogene, NF-kB subunit	66	UBXN10	UBX domain protein 10	59	CNGB1	cyclic nucleotide gated channel beta 1
			58	KCTD7	potassium channel tetramerization domain containing 7	62	CCND1	cyclin D1	56	SUCO	SUN domain containing ossification factor
			57	SAR1B	secretion associated Ras related GTPase 1B	60	PTPN14	protein tyrosine phosphatase, non-receptor type 14	56	COL4A2	collagen type IV alpha 2 chain
			57	ERGIC1	endoplasmic reticulum-golgi intermediate compartment 1	59	DHX9	DExH-box helicase 9	56	PPFIA2	PTPRF interacting protein alpha 2
			54	ELAVL2	ELAV like RNA binding protein 2	59	DTNB	dystrobrevin beta	55	FNDC3B	fibronectin type III domain containing 3B
			53	DIP2B	disco interacting protein 2 homolog B	59	ARID5B	AT-rich interaction domain 5B	53	SIK2	salt inducible kinase 2
			52	PDE4D	phosphodiesterase 4D	59	TTC37	tetratricopeptide repeat domain 37	53	DCC	DCC netrin 1 receptor
			52	G2E3	G2/M-phase specific E3 ubiquitin protein ligase	58	SEPHS1	selenophosphate synthetase 1	51	HTR4	5-hydroxytryptamine receptor 4
			51	RASGRF2	Ras protein specific guanine nucleotide releasing factor 2	57	HINT3	histidine triad nucleotide binding protein 3	51	SLCO2A1	solute carrier organic anion transporter family member 2A1
			51	DDHD1	DDHD domain containing 1	56	PRR14L	proline rich 14 like	50	CDK12	cyclin dependent kinase 12
			51	STAC	SH3 and cysteine rich domain	56	ENPP3	ectonucleotide pyrophosphatase/phosphodiesterase 3
						56	SNTG1	syntrophin gamma 1
						54	LSM11	LSM11, U7 small nuclear RNA associated
						54	XPR1	xenotropic and polytropic retrovirus receptor 1
						53	KCNN3	potassium calcium-activated channel subfamily N member 3
						52	TMED7	transmembrane p24 trafficking protein 7
						52	RNF14	ring finger protein 14
						51	PLA2R1	phospholipase A2 receptor 1
						51	GAB1	GRB2 associated binding protein 1
						51	ACOXL	acyl-CoA oxidase like
						51	LATS2	large tumor suppressor kinase 2
