# Supplementary material for: Placental microRNA methylome signatures may serve as biomarkers and therapeutic targets for prenatally opioid-exposed infants with neonatal opioid withdrawal syndrome
Source: Front Genet. 2023 Jun 15;14:1215472. doi: 10.3389/fgene.2023.1215472 (PMC10332887; doi:10.3389/fgene.2023.1215472)
Supplement: Supplementary file 12 [file Table5.XLSX]

## Sheet: Sheet1
Supplementary Table3. Target genes for aberrantly methylated miRNAs miR-573, miR-939, with a target score of 60% or higher
		Analysis of +Opioids/+NOWS versus +Opioids/-NOWS
miR-573			miR-939
hsa-miR-573			hsa-miR-939-5p			hsa-miR-939-3p
61 predicted targets			79 predicted targets			124 predicted targets
Target Score	Gene Symbol	Gene Description	Target Score	Gene Symbol	Gene Description	Target Score	Gene Symbol	Gene Description
97	SLC25A26	solute carrier family 25 member 26	97	ZNRF1	zinc and ring finger 1	96	OXSR1	oxidative stress responsive kinase 1
92	SPTLC3	serine palmitoyltransferase long chain base subunit 3	91	ALDH7A1	aldehyde dehydrogenase 7 family member A1	94	MITF	melanocyte inducing transcription factor
91	GNB5	G protein subunit beta 5	88	PPT2	palmitoyl-protein thioesterase 2	92	SHISA7	shisa family member 7
90	KCNMB2	potassium calcium-activated channel subfamily M regulatory beta subunit 2	86	CTIF	cap binding complex dependent translation initiation factor	91	DIS3L2	DIS3 like 3'-5' exoribonuclease 2
90	SLC2A12	solute carrier family 2 member 12	86	LSAMP	limbic system associated membrane protein	89	EXOC2	exocyst complex component 2
90	RBM12B	RNA binding motif protein 12B	84	RPS23	ribosomal protein S23	87	DENND3	DENN domain containing 3
88	RNF32	ring finger protein 32	83	PCDHGA12	protocadherin gamma subfamily A, 12	86	CBLN2	cerebellin 2 precursor
87	ASPH	aspartate beta-hydroxylase	81	IFT140	intraflagellar transport 140	85	SLC26A1	solute carrier family 26 member 1
84	COBLL1	cordon-bleu WH2 repeat protein like 1	81	TEAD1	TEA domain transcription factor 1	83	AHCYL2	adenosylhomocysteinase like 2
83	BMPR1A	bone morphogenetic protein receptor type 1A	79	PLCH1	phospholipase C eta 1	83	TOR1AIP2	torsin 1A interacting protein 2
79	GNB4	G protein subunit beta 4	77	COL1A1	collagen type I alpha 1 chain	82	SLC6A17	solute carrier family 6 member 17
79	DCP1A	decapping mRNA 1A	77	TIMP2	TIMP metallopeptidase inhibitor 2	82	ADK	adenosine kinase
78	JMJD1C	jumonji domain containing 1C	76	HECTD4	HECT domain E3 ubiquitin protein ligase 4	78	IPP	intracisternal A particle-promoted polypeptide
75	HDAC9	histone deacetylase 9	75	FHL3	four and a half LIM domains 3	78	TNRC18	trinucleotide repeat containing 18
75	PHIP	pleckstrin homology domain interacting protein	75	C1orf21	chromosome 1 open reading frame 21	77	ULK2	unc-51 like autophagy activating kinase 2
74	RICTOR	RPTOR independent companion of MTOR complex 2	74	CD82	CD82 molecule	77	SRD5A3	steroid 5 alpha-reductase 3
74	EIF2S1	eukaryotic translation initiation factor 2 subunit alpha	73	ATXN2L	ataxin 2 like	76	TFDP2	transcription factor Dp-2
73	PARP8	poly(ADP-ribose) polymerase family member 8	71	MAP4	microtubule associated protein 4	75	STK10	serine/threonine kinase 10
73	SPAG9	sperm associated antigen 9	71	DCLK1	doublecortin like kinase 1	75	RAB11FIP3	RAB11 family interacting protein 3
73	NCAM2	neural cell adhesion molecule 2	71	TRIM26	tripartite motif containing 26	73	PAPPA	pappalysin 1
72	SLC6A6	solute carrier family 6 member 6	70	AHCYL2	adenosylhomocysteinase like 2	73	PARP6	poly(ADP-ribose) polymerase family member 6
71	LCORL	ligand dependent nuclear receptor corepressor like	69	MLLT1	MLLT1, super elongation complex subunit	73	RIMS4	regulating synaptic membrane exocytosis 4
70	PRKG1	protein kinase cGMP-dependent 1	69	SLC26A2	solute carrier family 26 member 2	72	METTL21A	methyltransferase like 21A
69	CCL28	C-C motif chemokine ligand 28	68	C6orf106	chromosome 6 open reading frame 106	72	GSTCD	glutathione S-transferase C-terminal domain containing
69	EPHA5	EPH receptor A5	67	ATM	ATM serine/threonine kinase	72	DCLRE1C	DNA cross-link repair 1C
69	TMEM260	transmembrane protein 260	67	GNAI2	G protein subunit alpha i2	71	BMP8A	bone morphogenetic protein 8a
67	ADAM10	ADAM metallopeptidase domain 10	66	EEF2K	eukaryotic elongation factor 2 kinase	71	DOCK3	dedicator of cytokinesis 3
67	DCBLD2	discoidin, CUB and LCCL domain containing 2	65	SLC6A17	solute carrier family 6 member 17	70	SLC17A5	solute carrier family 17 member 5
67	IL1RAP	interleukin 1 receptor accessory protein	65	KCTD2	potassium channel tetramerization domain containing 2	70	PML	promyelocytic leukemia
65	MAP3K13	mitogen-activated protein kinase kinase kinase 13	64	MYH10	myosin heavy chain 10	70	PPP1R3E	protein phosphatase 1 regulatory subunit 3E
65	BIRC6	baculoviral IAP repeat containing 6	64	RIMS4	regulating synaptic membrane exocytosis 4	70	LAYN	layilin
63	ANGPT2	angiopoietin 2	64	MYPN	myopalladin	70	ADARB2	adenosine deaminase, RNA specific B2 (inactive)
63	C5orf24	chromosome 5 open reading frame 24	63	MCC	MCC, WNT signaling pathway regulator	70	ACAP2	ArfGAP with coiled-coil, ankyrin repeat and PH domains 2
63	PICALM	phosphatidylinositol binding clathrin assembly protein	62	PCDHGA8	protocadherin gamma subfamily A, 8	69	KIF13B	kinesin family member 13B
62	SH3RF1	SH3 domain containing ring finger 1	62	PCDHGB5	protocadherin gamma subfamily B, 5	69	GPANK1	G-patch domain and ankyrin repeats 1
62	GNG4	G protein subunit gamma 4	62	PCDHGA9	protocadherin gamma subfamily A, 9	68	ATP6V1D	ATPase H+ transporting V1 subunit D
59	VAMP4	vesicle associated membrane protein 4	62	PCDHGB6	protocadherin gamma subfamily B, 6	68	KCNQ1	potassium voltage-gated channel subfamily Q member 1
59	FANCM	FA complementation group M	62	PCDHGA10	protocadherin gamma subfamily A, 10	67	IL17RD	interleukin 17 receptor D
58	CYP4V2	cytochrome P450 family 4 subfamily V member 2	62	PCDHGB7	protocadherin gamma subfamily B, 7	67	CEP126	centrosomal protein 126
58	ASCC3	activating signal cointegrator 1 complex subunit 3	62	PCDHGA11	protocadherin gamma subfamily A, 11	66	AGAP1	ArfGAP with GTPase domain, ankyrin repeat and PH domain 1
58	TBC1D12	TBC1 domain family member 12	62	PCDHGA1	protocadherin gamma subfamily A, 1	66	ABCA1	ATP binding cassette subfamily A member 1
57	ANK2	ankyrin 2	62	PCDHGA2	protocadherin gamma subfamily A, 2	66	TSPAN9	tetraspanin 9
57	PTPN4	protein tyrosine phosphatase, non-receptor type 4	62	PCDHGA3	protocadherin gamma subfamily A, 3	65	MLEC	malectin
56	ETV1	ETS variant 1	62	PCDHGB1	protocadherin gamma subfamily B, 1	65	FHL3	four and a half LIM domains 3
55	MAP4	microtubule associated protein 4	62	PCDHGA4	protocadherin gamma subfamily A, 4	65	MICAL3	microtubule associated monooxygenase, calponin and LIM domain containing 3
55	DCAF17	DDB1 and CUL4 associated factor 17	62	PCDHGB2	protocadherin gamma subfamily B, 2	64	NEURL1B	neuralized E3 ubiquitin protein ligase 1B
55	ABCA1	ATP binding cassette subfamily A member 1	62	PCDHGA5	protocadherin gamma subfamily A, 5	63	ARID4A	AT-rich interaction domain 4A
55	MYPN	myopalladin	62	PCDHGB3	protocadherin gamma subfamily B, 3	63	SESN1	sestrin 1
54	MAP9	microtubule associated protein 9	62	PCDHGA6	protocadherin gamma subfamily A, 6	63	KCNH4	potassium voltage-gated channel subfamily H member 4
53	NDUFA5	NADH:ubiquinone oxidoreductase subunit A5	62	PCDHGA7	protocadherin gamma subfamily A, 7	63	GPATCH2L	G-patch domain containing 2 like
52	FAM160B1	family with sequence similarity 160 member B1	62	PCDHGB4	protocadherin gamma subfamily B, 4	63	ZADH2	zinc binding alcohol dehydrogenase domain containing 2
52	CFLAR	CASP8 and FADD like apoptosis regulator	61	BDNF	brain derived neurotrophic factor	62	CUX2	cut like homeobox 2
52	KMT2C	lysine methyltransferase 2C	61	SLC37A2	solute carrier family 37 member 2	62	GRID1	glutamate ionotropic receptor delta type subunit 1
52	PBLD	phenazine biosynthesis like protein domain containing	60	PSD	pleckstrin and Sec7 domain containing	61	KCNK3	potassium two pore domain channel subfamily K member 3
51	ING3	inhibitor of growth family member 3	60	PLXNA1	plexin A1	61	DAPK3	death associated protein kinase 3
51	GPRIN3	GPRIN family member 3	60	KIRREL3	kirre like nephrin family adhesion molecule 3	61	PNPLA5	patatin like phospholipase domain containing 5
51	AASS	aminoadipate-semialdehyde synthase	60	TTC7A	tetratricopeptide repeat domain 7A	60	PCDHGA8	protocadherin gamma subfamily A, 8
51	LIFR	LIF receptor alpha	59	COBLL1	cordon-bleu WH2 repeat protein like 1	60	ANKRD54	ankyrin repeat domain 54
50	TRAM1	translocation associated membrane protein 1	59	RGS6	regulator of G protein signaling 6	60	KIAA1522	KIAA1522
50	RAI14	retinoic acid induced 14	59	TK2	thymidine kinase 2, mitochondrial	60	SNTB2	syntrophin beta 2
50	TTC17	tetratricopeptide repeat domain 17	58	EHMT2	euchromatic histone lysine methyltransferase 2	60	PCDHGB5	protocadherin gamma subfamily B, 5
			57	SLC6A6	solute carrier family 6 member 6	60	PCDHGA9	protocadherin gamma subfamily A, 9
			57	EPB41L4A	erythrocyte membrane protein band 4.1 like 4A	60	PCDHGB6	protocadherin gamma subfamily B, 6
			56	OSM	oncostatin M	60	PCDHGA10	protocadherin gamma subfamily A, 10
			55	TCF7	transcription factor 7	60	PCDHGB7	protocadherin gamma subfamily B, 7
			55	SEC24C	SEC24 homolog C, COPII coat complex component	60	PCDHGA11	protocadherin gamma subfamily A, 11
			55	MXRA8	matrix remodeling associated 8	60	PCDHGA12	protocadherin gamma subfamily A, 12
			54	ZBTB7B	zinc finger and BTB domain containing 7B	60	PCDHGA1	protocadherin gamma subfamily A, 1
			54	SLC9A1	solute carrier family 9 member A1	60	PCDHGA2	protocadherin gamma subfamily A, 2
			53	AGAP1	ArfGAP with GTPase domain, ankyrin repeat and PH domain 1	60	PCDHGA3	protocadherin gamma subfamily A, 3
			53	CFLAR	CASP8 and FADD like apoptosis regulator	60	PCDHGB1	protocadherin gamma subfamily B, 1
			53	ASH1L	ASH1 like histone lysine methyltransferase	60	PCDHGA4	protocadherin gamma subfamily A, 4
			52	CAMTA2	calmodulin binding transcription activator 2	60	PCDHGB2	protocadherin gamma subfamily B, 2
			52	ANKRD33B	ankyrin repeat domain 33B	60	PCDHGA5	protocadherin gamma subfamily A, 5
			52	CDH5	cadherin 5	60	PCDHGB3	protocadherin gamma subfamily B, 3
			51	ICA1L	islet cell autoantigen 1 like	60	PCDHGA6	protocadherin gamma subfamily A, 6
			51	SV2C	synaptic vesicle glycoprotein 2C	60	PCDHGA7	protocadherin gamma subfamily A, 7
			50	COG5	component of oligomeric golgi complex 5	60	PCDHGB4	protocadherin gamma subfamily B, 4
			50	TCF3	transcription factor 3	59	RARG	retinoic acid receptor gamma
						59	TRIM67	tripartite motif containing 67
						59	SMYD4	SET and MYND domain containing 4
						58	ANKS1A	ankyrin repeat and sterile alpha motif domain containing 1A
						58	TRABD2A	TraB domain containing 2A
						58	TIA1	TIA1 cytotoxic granule associated RNA binding protein
						57	ALPL	alkaline phosphatase, biomineralization associated
						57	COG5	component of oligomeric golgi complex 5
						57	SLC30A4	solute carrier family 30 member 4
						57	ARHGEF12	Rho guanine nucleotide exchange factor 12
						57	C5orf24	chromosome 5 open reading frame 24
						56	KIF1B	kinesin family member 1B
						56	EXOC3L2	exocyst complex component 3 like 2
						56	MPRIP	myosin phosphatase Rho interacting protein
						55	PPP1R16B	protein phosphatase 1 regulatory subunit 16B
						55	UQCC1	ubiquinol-cytochrome c reductase complex assembly factor 1
						55	EEF2K	eukaryotic elongation factor 2 kinase
						55	IGF2BP2	insulin like growth factor 2 mRNA binding protein 2
						55	BPHL	biphenyl hydrolase like
						54	MLLT1	MLLT1, super elongation complex subunit
						54	PPA2	pyrophosphatase (inorganic) 2
						54	CLN6	CLN6, transmembrane ER protein
						54	AMN1	antagonist of mitotic exit network 1 homolog
						53	ZNRF1	zinc and ring finger 1
						53	RAB37	RAB37, member RAS oncogene family
						53	GFM1	G elongation factor mitochondrial 1
						53	PHC1	polyhomeotic homolog 1
						53	SPAG9	sperm associated antigen 9
						53	NAPEPLD	N-acyl phosphatidylethanolamine phospholipase D
						53	SMC3	structural maintenance of chromosomes 3
						53	PTPRB	protein tyrosine phosphatase, receptor type B
						52	SKI	SKI proto-oncogene
						52	MYO1E	myosin IE
						52	AAK1	AP2 associated kinase 1
						52	CFLAR	CASP8 and FADD like apoptosis regulator
						52	NRG1	neuregulin 1
						51	DDX55	DEAD-box helicase 55
						51	ULK1	unc-51 like autophagy activating kinase 1
						51	MRPS25	mitochondrial ribosomal protein S25
						51	NCALD	neurocalcin delta
						51	SEC24C	SEC24 homolog C, COPII coat complex component
						51	CTSS	cathepsin S
						51	LPP	LIM domain containing preferred translocation partner in lipoma
						51	G6PC2	glucose-6-phosphatase catalytic subunit 2
						50	SLC45A4	solute carrier family 45 member 4
						50	MCPH1	microcephalin 1
