# Supplementary material for: Placental microRNA methylome signatures may serve as biomarkers and therapeutic targets for prenatally opioid-exposed infants with neonatal opioid withdrawal syndrome
Source: Front Genet. 2023 Jun 15;14:1215472. doi: 10.3389/fgene.2023.1215472 (PMC10332887; doi:10.3389/fgene.2023.1215472)
Supplement: Supplementary file 13 [file Table13.XLSX]

## Sheet: Sheet1
Supplementary Table 13. Target genes for aberrantly methylated miRNAs miR-1276, miR-125A, with a target score of 60% or higher
		Analysis of (+Opioids/+NOWS), versus (-Opioids/-NOWS, control).
miR-1276				miR-125A						miR-6850
hsa-miR-1276				hsa-miR-125A-5p			hsa-miR-125A-3p			hsa-miR-6850-5p			hsa-miR-6850-3p
44 predicted targets				233 predicted targets			233 predicted targets			1 predicted targets			2 predicted targets
Target Score	Gene Symbol	Gene Description	Target Score	Target Score	Gene Symbol	Gene Description	Target Score	Gene Symbol	Gene Description	Target Score	Gene Symbol	Gene Description	Target Score	Gene Symbol	Gene Description
97	MARK1	microtubule affinity regulating kinase 1	95	97	KLF13	Kruppel like factor 13	88	DHX57	DExH-box helicase 57	78	NADK	NAD kinase	62	ZDHHC1	zinc finger DHHC-type containing 1
97	ADCY9	adenylate cyclase 9	90	97	IRF4	interferon regulatory factor 4	83	FUT6	fucosyltransferase 6				53	PITX1	paired like homeodomain 1
96	NMB	neuromedin B	90	95	VPS4B	vacuolar protein sorting 4 homolog B	82	SLC9A7	solute carrier family 9 member A7
90	DGKI	diacylglycerol kinase iota	86	94	SLC39A9	solute carrier family 39 member 9	81	CYB561D1	cytochrome b561 family member D1
89	ADAM7	ADAM metallopeptidase domain 7	85	94	UCK2	uridine-cytidine kinase 2	79	SLC43A2	solute carrier family 43 member 2
89	PARG	poly(ADP-ribose) glycohydrolase	84	93	DHX33	DEAH-box helicase 33	75	NPAS3	neuronal PAS domain protein 3
88	FBRSL1	fibrosin like 1	80	92	REST	RE1 silencing transcription factor	74	COQ2	coenzyme Q2, polyprenyltransferase
88	PIK3CB	phosphatidylinositol-4,5-bisphosphate 3-kinase catalytic subunit beta	79	92	ALPK3	alpha kinase 3	74	HNRNPR	heterogeneous nuclear ribonucleoprotein R
88	CASZ1	castor zinc finger 1	79	91	INTS7	integrator complex subunit 7	73	HIPK2	homeodomain interacting protein kinase 2
86	UNC5C	unc-5 netrin receptor C	76	90	MAP3K13	mitogen-activated protein kinase kinase kinase 13	73	SLC1A3	solute carrier family 1 member 3
85	ARHGEF7	Rho guanine nucleotide exchange factor 7	75	88	MYT1	myelin transcription factor 1	72	DHRS7B	dehydrogenase/reductase 7B
84	HPN	hepsin	72	88	GRB10	growth factor receptor bound protein 10	70	ST8SIA2	ST8 alpha-N-acetyl-neuraminide alpha-2,8-sialyltransferase 2
82	IMPACT	impact RWD domain protein	72	88	NEU1	neuraminidase 1	69	ZNF257	zinc finger protein 257
82	FOXO1	forkhead box O1	72	86	PMM2	phosphomannomutase 2	68	SAR1B	secretion associated Ras related GTPase 1B
81	BLCAP	BLCAP, apoptosis inducing factor	70	86	LBH	limb bud and heart development	67	FYN	FYN proto-oncogene, Src family tyrosine kinase
81	ALCAM	activated leukocyte cell adhesion molecule	69	85	TBC1D16	TBC1 domain family member 16	67	SUMO3	small ubiquitin-like modifier 3
80	VPS13D	vacuolar protein sorting 13 homolog D	69	82	NDUFA2	NADH:ubiquinone oxidoreductase subunit A2	66	ZNF333	zinc finger protein 333
79	ZNF101	zinc finger protein 101	68	81	SRF	serum response factor	65	RORB	RAR related orphan receptor B
79	ARFGEF1	ADP ribosylation factor guanine nucleotide exchange factor 1	68	81	IER2	immediate early response 2	64	DDX54	DEAD-box helicase 54
76	GNG12	G protein subunit gamma 12	67	81	UBR2	ubiquitin protein ligase E3 component n-recognin 2	63	LBH	limb bud and heart development
74	COL4A2	collagen type IV alpha 2 chain	66	80	DDX54	DEAD-box helicase 54	58	SKI	SKI proto-oncogene
68	NAA35	N(alpha)-acetyltransferase 35, NatC auxiliary subunit	66	80	ASIC1	acid sensing ion channel subunit 1	57	SDK1	sidekick cell adhesion molecule 1
67	VANGL1	VANGL planar cell polarity protein 1	64	77	GPR153	G protein-coupled receptor 153	53	GIGYF2	GRB10 interacting GYF protein 2
66	RALGPS1	Ral GEF with PH domain and SH3 binding motif 1	64	76	PLXNA1	plexin A1	53	BCAT2	branched chain amino acid transaminase 2
64	RHOBTB2	Rho related BTB domain containing 2	64	75	ATXN7	ataxin 7	53	TMEM201	transmembrane protein 201
64	ATG13	autophagy related 13	61	74	LYPD6	LY6/PLAUR domain containing 6	52	BCL2L13	BCL2 like 13
63	GPM6B	glycoprotein M6B	61	74	SS18	SS18, nBAF chromatin remodeling complex subunit	50	NPLOC4	NPL4 homolog, ubiquitin recognition factor
63	ZBTB1	zinc finger and BTB domain containing 1	61	74	NCLN	nicalin	50	CDC42BPA	CDC42 binding protein kinase alpha
60	RTN4R	reticulon 4 receptor	57	74	FAM78A	family with sequence similarity 78 member A
58	LMNB1	lamin B1	57	73	CARS2	cysteinyl-tRNA synthetase 2, mitochondrial
58	MAVS	mitochondrial antiviral signaling protein	54	72	GPC6	glypican 6
58	OXR1	oxidation resistance 1	53	72	ESRRG	estrogen related receptor gamma
57	RAP1GAP2	RAP1 GTPase activating protein 2		71	PLCH2	phospholipase C eta 2
56	MED22	mediator complex subunit 22		70	MARK1	microtubule affinity regulating kinase 1
55	SIAE	sialic acid acetylesterase		69	IQSEC2	IQ motif and Sec7 domain 2
55	IQSEC1	IQ motif and Sec7 domain 1		69	ZNF395	zinc finger protein 395
55	TCF4	transcription factor 4		67	UNC5C	unc-5 netrin receptor C
55	NR2C2	nuclear receptor subfamily 2 group C member 2		67	SESTD1	SEC14 and spectrin domain containing 1
54	TYW5	tRNA-yW synthesizing protein 5		65	CYTH1	cytohesin 1
53	MECOM	MDS1 and EVI1 complex locus		65	PCSK7	proprotein convertase subtilisin/kexin type 7
53	IKBKG	inhibitor of nuclear factor kappa B kinase subunit gamma		64	ARID3A	AT-rich interaction domain 3A
52	SSH1	slingshot protein phosphatase 1		63	CNNM4	cyclin and CBS domain divalent metal cation transport mediator 4
51	GIGYF2	GRB10 interacting GYF protein 2		63	KPNA6	karyopherin subunit alpha 6
51	SESTD1	SEC14 and spectrin domain containing 1		62	TMEM177	transmembrane protein 177
				61	BCL2L13	BCL2 like 13
				61	TACC2	transforming acidic coiled-coil containing protein 2
				60	PTPN18	protein tyrosine phosphatase, non-receptor type 18
				60	ETV6	ETS variant 6
				58	RSPRY1	ring finger and SPRY domain containing 1
				58	HNRNPR	heterogeneous nuclear ribonucleoprotein R
				58	KCNH4	potassium voltage-gated channel subfamily H member 4
				57	RHOBTB2	Rho related BTB domain containing 2
				55	DCP1A	decapping mRNA 1A
				55	KLHL25	kelch like family member 25
				54	STOX2	storkhead box 2
				53	SH2B3	SH2B adaptor protein 3
				53	PKP1	plakophilin 1
				53	H6PD	hexose-6-phosphate dehydrogenase/glucose 1-dehydrogenase
				53	CLMP	CXADR like membrane protein
				53	CRTC1	CREB regulated transcription coactivator 1
				52	ABR	ABR, RhoGEF and GTPase activating protein
				52	FAM178B	family with sequence similarity 178 member B
				52	ZNF518A	zinc finger protein 518A
				50	PLCB1	phospholipase C beta 1
