# Supplementary material for: Placental microRNA methylome signatures may serve as biomarkers and therapeutic targets for prenatally opioid-exposed infants with neonatal opioid withdrawal syndrome
Source: Front Genet. 2023 Jun 15;14:1215472. doi: 10.3389/fgene.2023.1215472 (PMC10332887; doi:10.3389/fgene.2023.1215472)
Supplement: Supplementary file 14 [file Table7.XLSX]

## Sheet: Sheet1
Supplementary Table-7. Target genes for aberrantly methylated miRNAs miR-1183, miR-658, with a target score of 60% or higher
Analysis of +Opioids/+NOWS versus +Opioids/-NOWS.
miR-1183			miR-658
hsa-miR-1183			hsa-miR-658-5p
213 predicted targets			4 predicted targets
Target Score	Gene Symbol	Gene Description	Target Score	Gene Symbol	Gene Description
99	XRN2	5'-3' exoribonuclease 2	66	IQCH	IQ motif containing H
98	IKZF2	IKAROS family zinc finger 2	65	NCSTN	nicastrin
97	RASSF8	Ras association domain family member 8	62	SLC2A12	solute carrier family 2 member 12
94	TANC2	tetratricopeptide repeat, ankyrin repeat and coiled-coil containing 2	52	CAMTA2	calmodulin binding transcription activator 2
93	MED13L	mediator complex subunit 13 like
93	MON2	MON2 homolog, regulator of endosome-to-Golgi trafficking
91	GSK3B	glycogen synthase kinase 3 beta
91	EGLN1	egl-9 family hypoxia inducible factor 1
91	ADAM10	ADAM metallopeptidase domain 10
90	MYBL1	MYB proto-oncogene like 1
90	ZNF681	zinc finger protein 681
90	TMCC1	transmembrane and coiled-coil domain family 1
88	HECTD1	HECT domain E3 ubiquitin protein ligase 1
88	PSIP1	PC4 and SFRS1 interacting protein 1
87	PTPRK	protein tyrosine phosphatase, receptor type K
86	FARP1	FERM, ARH/RhoGEF and pleckstrin domain protein 1
85	EMC2	ER membrane protein complex subunit 2
84	TENM3	teneurin transmembrane protein 3
83	RAB11FIP2	RAB11 family interacting protein 2
83	DNAJC6	DnaJ heat shock protein family (Hsp40) member C6
83	FERMT1	fermitin family member 1
82	PAPOLA	poly(A) polymerase alpha
81	SPPL2A	signal peptide peptidase like 2A
81	TAF2	TATA-box binding protein associated factor 2
81	PIK3CA	phosphatidylinositol-4,5-bisphosphate 3-kinase catalytic subunit alpha
80	GPATCH2	G-patch domain containing 2
80	UBE2W	ubiquitin conjugating enzyme E2 W
79	MAEL	maelstrom spermatogenic transposon silencer
78	BDNF	brain derived neurotrophic factor
78	WAC	WW domain containing adaptor with coiled-coil
78	SCAMP1	secretory carrier membrane protein 1
76	TSHZ1	teashirt zinc finger homeobox 1
75	SMARCA2	SWI/SNF related, matrix associated, actin dependent regulator of chromatin, subfamily a, member 2
75	EYA4	EYA transcriptional coactivator and phosphatase 4
74	MAP3K1	mitogen-activated protein kinase kinase kinase 1
73	INO80D	INO80 complex subunit D
73	MSTN	myostatin
71	TAF4B	TATA-box binding protein associated factor 4b
71	ANK3	ankyrin 3
70	PLXNC1	plexin C1
70	C5orf24	chromosome 5 open reading frame 24
70	GPR158	G protein-coupled receptor 158
69	TAOK1	TAO kinase 1
68	CYP4V2	cytochrome P450 family 4 subfamily V member 2
68	NEGR1	neuronal growth regulator 1
67	TRAM1	translocation associated membrane protein 1
67	FCHSD2	FCH and double SH3 domains 2
67	AIG1	androgen induced 1
66	CLCN3	chloride voltage-gated channel 3
64	CDH2	cadherin 2
64	THAP2	THAP domain containing 2
64	VANGL2	VANGL planar cell polarity protein 2
63	EPHA5	EPH receptor A5
63	ZYG11B	zyg-11 family member B, cell cycle regulator
62	FNBP1L	formin binding protein 1 like
62	ATG5	autophagy related 5
62	LCP2	lymphocyte cytosolic protein 2
62	CAMTA1	calmodulin binding transcription activator 1
61	CCND2	cyclin D2
60	PRLR	prolactin receptor
60	TEAD1	TEA domain transcription factor 1
60	LRRTM3	leucine rich repeat transmembrane neuronal 3
59	CUL3	cullin 3
59	VANGL1	VANGL planar cell polarity protein 1
59	PTEN	phosphatase and tensin homolog
58	WDFY3	WD repeat and FYVE domain containing 3
57	RAPGEF2	Rap guanine nucleotide exchange factor 2
56	NCKAP1	NCK associated protein 1
56	SIPA1L2	signal induced proliferation associated 1 like 2
55	SCHIP1	schwannomin interacting protein 1
55	NRXN1	neurexin 1
						51	HPS5	HPS5, biogenesis of lysosomal organelles complex 2 subunit 2
