# Supplementary material for: Placental microRNA methylome signatures may serve as biomarkers and therapeutic targets for prenatally opioid-exposed infants with neonatal opioid withdrawal syndrome
Source: Front Genet. 2023 Jun 15;14:1215472. doi: 10.3389/fgene.2023.1215472 (PMC10332887; doi:10.3389/fgene.2023.1215472)
Supplement: Supplementary file 15 [file Table8.XLSX]

## Sheet: Sheet1
Supplementary Table8. Target genes for aberrantly methylated miRNAs miR-92B, mir-3650 with a target score of 60% or higher
Analysis of +Opioids/+NOWS versus +Opioids/-NOWS.
miR-92B						miR-3650
hsa-miR-92B-5p			hsa-miR-92B-3p			hsa-miR-3650-5p
3 predicted targets			147 predicted targets			36 predicted targets
Target Score	Gene Symbol	Gene Description	Target Score	Gene Symbol	Gene Description	Target Score	Gene Symbol	Gene Description
82	RABGEF1	RAB guanine nucleotide exchange factor 1	100	FBXW7	F-box and WD repeat domain containing 7	93	MYO1D	myosin ID
58	SMAD5	SMAD family member 5	99	DOCK9	dedicator of cytokinesis 9	91	SLC37A2	solute carrier family 37 member 2
56	ZNF319	zinc finger protein 319	99	MYO1B	myosin IB	90	PAPPA	pappalysin 1
			99	MAP2K4	mitogen-activated protein kinase kinase 4	86	ABR	ABR, RhoGEF and GTPase activating protein
			98	USP28	ubiquitin specific peptidase 28	85	USP13	ubiquitin specific peptidase 13
			98	DCAF6	DDB1 and CUL4 associated factor 6	84	STT3B	STT3B, catalytic subunit of the oligosaccharyltransferase complex
			97	FAM160B1	family with sequence similarity 160 member B1	78	SP4	Sp4 transcription factor
			97	SCN8A	sodium voltage-gated channel alpha subunit 8	74	CDC14A	cell division cycle 14A
			97	ZFC3H1	zinc finger C3H1-type containing	73	BASP1	brain abundant membrane attached signal protein 1
			96	JMY	junction mediating and regulatory protein, p53 cofactor	72	FLT1	fms related tyrosine kinase 1
			96	DENND1B	DENN domain containing 1B	72	CDK14	cyclin dependent kinase 14
			96	ADAM10	ADAM metallopeptidase domain 10	72	MCPH1	microcephalin 1
			96	COG3	component of oligomeric golgi complex 3	70	ABCB5	ATP binding cassette subfamily B member 5
			96	ARID1B	AT-rich interaction domain 1B	70	TBC1D4	TBC1 domain family member 4
			96	PTEN	phosphatase and tensin homolog	68	CHST2	carbohydrate sulfotransferase 2
			96	USP36	ubiquitin specific peptidase 36	68	IRF4	interferon regulatory factor 4
			96	SGK3	serum/glucocorticoid regulated kinase family member 3	67	NIN	ninein
			96	PLEKHA1	pleckstrin homology domain containing A1	67	STK39	serine/threonine kinase 39
			96	ERGIC2	ERGIC and golgi 2	64	SLC30A7	solute carrier family 30 member 7
			96	PPCS	phosphopantothenoylcysteine synthetase	64	KIF24	kinesin family member 24
			95	REST	RE1 silencing transcription factor	63	NFAT5	nuclear factor of activated T cells 5
			95	CALN1	calneuron 1	62	IGFL2	IGF like family member 2
			95	ANKRD28	ankyrin repeat domain 28	61	ATP11B	ATPase phospholipid transporting 11B (putative)
			95	TEAD1	TEA domain transcription factor 1	61	C6orf106	chromosome 6 open reading frame 106
			94	TEX2	testis expressed 2	60	CDK11B	cyclin dependent kinase 11B
			94	PDZD2	PDZ domain containing 2	60	RCOR1	REST corepressor 1
			94	ADAMTSL1	ADAMTS like 1	57	AUTS2	AUTS2, activator of transcription and developmental regulator
			94	ESRP1	epithelial splicing regulatory protein 1	56	CLEC2B	C-type lectin domain family 2 member B
			94	PAX9	paired box 9	55	DMXL2	Dmx like 2
			94	UBE2W	ubiquitin conjugating enzyme E2 W	55	MRPS25	mitochondrial ribosomal protein S25
			92	ANKRD44	ankyrin repeat domain 44	53	RBM33	RNA binding motif protein 33
			92	PALLD	palladin, cytoskeletal associated protein	53	DCLRE1C	DNA cross-link repair 1C
			92	PPP1R37	protein phosphatase 1 regulatory subunit 37	52	AGAP1	ArfGAP with GTPase domain, ankyrin repeat and PH domain 1
			92	DAAM1	dishevelled associated activator of morphogenesis 1	52	THSD7A	thrombospondin type 1 domain containing 7A
			91	EVI5	ecotropic viral integration site 5	52	SDK2	sidekick cell adhesion molecule 2
			91	SLC25A36	solute carrier family 25 member 36	51	PLXNC1	plexin C1
			91	GOLGA4	golgin A4
			91	PTPRK	protein tyrosine phosphatase, receptor type K
			90	PPP1R12A	protein phosphatase 1 regulatory subunit 12A
			90	SLC25A16	solute carrier family 25 member 16
			90	PDE10A	phosphodiesterase 10A
			89	CBFA2T3	CBFA2/RUNX1 translocation partner 3
			89	FAM135A	family with sequence similarity 135 member A
			89	NSMAF	neutral sphingomyelinase activation associated factor
			89	PEAK1	pseudopodium enriched atypical kinase 1
			89	GPR158	G protein-coupled receptor 158
			88	TACC2	transforming acidic coiled-coil containing protein 2
			88	BAZ2B	bromodomain adjacent to zinc finger domain 2B
			88	RBM47	RNA binding motif protein 47
			87	BAHCC1	BAH domain and coiled-coil containing 1
			86	ZFHX4	zinc finger homeobox 4
			86	MFF	mitochondrial fission factor
			86	CTTNBP2	cortactin binding protein 2
			85	VPS4B	vacuolar protein sorting 4 homolog B
			85	SLC9A1	solute carrier family 9 member A1
			85	CELF2	CUGBP Elav-like family member 2
			84	LIN54	lin-54 DREAM MuvB core complex component
			84	TBC1D12	TBC1 domain family member 12
			84	GPC6	glypican 6
			83	CSMD3	CUB and Sushi multiple domains 3
			83	ZNF532	zinc finger protein 532
			82	C5orf24	chromosome 5 open reading frame 24
			82	NRG1	neuregulin 1
			82	ASPH	aspartate beta-hydroxylase
			81	NIPBL	NIPBL, cohesin loading factor
			81	PAPOLA	poly(A) polymerase alpha
			81	GPBP1L1	GC-rich promoter binding protein 1 like 1
			80	GRIA1	glutamate ionotropic receptor AMPA type subunit 1
			80	OXSR1	oxidative stress responsive kinase 1
			80	PIK3CA	phosphatidylinositol-4,5-bisphosphate 3-kinase catalytic subunit alpha
			80	PHF3	PHD finger protein 3
			79	MTFMT	mitochondrial methionyl-tRNA formyltransferase
			79	ROBO1	roundabout guidance receptor 1
			79	SGK1	serum/glucocorticoid regulated kinase 1
			79	GALNT7	polypeptide N-acetylgalactosaminyltransferase 7
			78	MICU1	mitochondrial calcium uptake 1
			78	TTC17	tetratricopeptide repeat domain 17
			77	IKZF2	IKAROS family zinc finger 2
			76	NECAP1	NECAP endocytosis associated 1
			76	LPP	LIM domain containing preferred translocation partner in lipoma
			74	SKI	SKI proto-oncogene
			74	SLC30A7	solute carrier family 30 member 7
			74	RBFOX2	RNA binding fox-1 homolog 2
			73	FRYL	FRY like transcription coactivator
			73	PBLD	phenazine biosynthesis like protein domain containing
			73	TBX3	T-box 3
			72	CUL3	cullin 3
			69	TMCC1	transmembrane and coiled-coil domain family 1
			69	STK39	serine/threonine kinase 39
			69	RIMBP2	RIMS binding protein 2
			69	PEX5L	peroxisomal biogenesis factor 5 like
			68	NFIA	nuclear factor I A
			68	SLC45A4	solute carrier family 45 member 4
			68	ANKRD13C	ankyrin repeat domain 13C
			67	PRDM13	PR/SET domain 13
			66	NRG4	neuregulin 4
			65	ULK1	unc-51 like autophagy activating kinase 1
			65	LSAMP	limbic system associated membrane protein
			64	AGGF1	angiogenic factor with G-patch and FHA domains 1
			64	FARP1	FERM, ARH/RhoGEF and pleckstrin domain protein 1
			64	FOXP1	forkhead box P1
			64	PLD1	phospholipase D1
			63	ZFHX3	zinc finger homeobox 3
			63	GIGYF2	GRB10 interacting GYF protein 2
			63	DCP1A	decapping mRNA 1A
			63	RPL22L1	ribosomal protein L22 like 1
			63	NFIX	nuclear factor I X
			62	FAM117B	family with sequence similarity 117 member B
			62	KCTD2	potassium channel tetramerization domain containing 2
			61	DPY19L4	dpy-19 like 4
			61	HDAC2	histone deacetylase 2
			61	EIF5B	eukaryotic translation initiation factor 5B
			60	WDFY3	WD repeat and FYVE domain containing 3
			60	ENTPD1	ectonucleoside triphosphate diphosphohydrolase 1
			59	KMT2E	lysine methyltransferase 2E
			59	PPP1R1C	protein phosphatase 1 regulatory inhibitor subunit 1C
			59	IPO5	importin 5
			59	AGPS	alkylglycerone phosphate synthase
			59	SRPK2	SRSF protein kinase 2
			58	KCNK3	potassium two pore domain channel subfamily K member 3
			58	CREB3L2	cAMP responsive element binding protein 3 like 2
			58	HDAC9	histone deacetylase 9
			58	COL12A1	collagen type XII alpha 1 chain
			57	FHL3	four and a half LIM domains 3
			57	USP44	ubiquitin specific peptidase 44
			57	SENP6	SUMO specific peptidase 6
			56	GPM6A	glycoprotein M6A
			56	COL11A1	collagen type XI alpha 1 chain
			56	HMBOX1	homeobox containing 1
			55	TFAP2E	transcription factor AP-2 epsilon
			55	YTHDF3	YTH N6-methyladenosine RNA binding protein 3
			54	IL6ST	interleukin 6 signal transducer
			54	EMB	embigin
			54	SLC6A17	solute carrier family 6 member 17
			54	ZNF385B	zinc finger protein 385B
			53	CNOT4	CCR4-NOT transcription complex subunit 4
			53	SV2C	synaptic vesicle glycoprotein 2C
			53	SEC24C	SEC24 homolog C, COPII coat complex component
			52	TFDP2	transcription factor Dp-2
			51	TESK1	testis associated actin remodelling kinase 1
			51	RSRC1	arginine and serine rich coiled-coil 1
			51	BPHL	biphenyl hydrolase like
			50	PTK2	protein tyrosine kinase 2
			50	PDS5A	PDS5 cohesin associated factor A
			50	NAV3	neuron navigator 3
			50	FRS2	fibroblast growth factor receptor substrate 2
			50	TOR1AIP2	torsin 1A interacting protein 2
